# Supplementary material for: A cross-sectional study on the endorsement of reporting guidelines and clinical trial registration among immunology and allergy journals
Source: PLoS One. 2025 May 7;20(5):e0322003. doi: 10.1371/journal.pone.0322003 (PMC12057991; doi:10.1371/journal.pone.0322003)
Supplement: S1 Table — (XLSX) [file pone.0322003.s001.xlsx]

## Sheet: Data Set
Name of Journal	Five Year Impact Factor	Region	Mentions Equator Network	Equator statement	Mentions ICMJE	ICMJE statement	CONSORT	CONSORT statement	MOOSE	MOOSE statement	QUOROM	QUOROM statement	PRISMA	PRISMA statement	STARD	STARD statement	STROBE	STROBE statement	ARRIVE	ARRIVE statement	CARE	CARE statement	CHEERS	CHEERS statement	SRQR	SRQR statement	SQUIRE	SQUIRE statement	SPIRIT	SPIRIT statement	COREQ	COREQ statement	TRIPOD	TRIPOD statement	PRISMA-P	PRISMA-P statement	Clinical Trial Registration	If the journal mentions study registration, which database(s) are used? You may select multiple choices. If "other," please type your answer.	Trial registration statement(s)	Other pertinent information? (e.g., problems coding this journal's data)
Advances in Immunology	7.4	North America	No		No		Not Mentioned		Not Mentioned		Not Mentioned		Not Mentioned		Not Mentioned		Not Mentioned		Not Mentioned		Not Mentioned		Not Mentioned		Not Mentioned		Not Mentioned		Not Mentioned		Not Mentioned		Not Mentioned		Not Mentioned		Does not mention study registration	No study registration statement
AIDS	4.76	North America	Yes	Authors are encouraged to follow the Sex and Gender Equity in Research (SAGER) reporting guidelines where relevant. The guidelines, that includes an authors’ checklist for gender-sensitive reporting, are available through the EQUATOR website at http://www.equator-network.org/reporting-guidelines/sager-guidelines/.	Yes	Note: These instructions comply with those formulated by the International Committee of Medical Journal Editors. For further details, authors should consult the "Recommendations for the Conduct, Reporting, Editing and Publication of Scholarly Work in Medical Journals" at www.icmje.org.	Recommended	Authors reporting results of randomized controlled trials should include with their submission a complete checklist from the CONSORT statement, see http://www.consort-statement.org. For behavioural and public health evaluations involving non-randomized designs, authors should include with their submission a complete checklist from the TREND statement, see http://www.cdc.gov/trendstatement/.	Not Mentioned		Not Mentioned		Not Mentioned		Not Mentioned		Not Mentioned		Not Mentioned		Not Mentioned		Not Mentioned		Not Mentioned		Not Mentioned		Not Mentioned		Not Mentioned		Not Mentioned		Not Mentioned		Required	public registry, ICMJE	Registration of clinical trials: As a condition for publication of a clinical trial in AIDS, registration of the trial in a public registry is required. Registration of a trial must be at or before the enrolment of participants. We will use the definition adopted by the ICMJE of a clinical trial 'as any research project that prospectively assigns people or a group of people to an intervention, wi…
Allergology International	6.047	Asia	No		Yes	Any requirements for manuscripts submitted to us that are not mentioned in the Instructions for Authors are in accordance with the Recommendations for the Conduct, Reporting, Editing, and Publication of Scholarly Work in Medical Journals by International Committee of Medical Journal Editors (ICMJE) available online at http://www.icmje.org.	Not Mentioned		Not Mentioned		Not Mentioned		Not Mentioned		Not Mentioned		Not Mentioned		Not Mentioned		Not Mentioned		Not Mentioned		Not Mentioned		Not Mentioned		Not Mentioned		Not Mentioned		Not Mentioned		Not Mentioned		Required	Clinicaltrials.gov, World Health Organization (WHO)	Clinical trials using an interventional approach need to be preregistered to a public registry approved by WHO, for example, http://www.clinicaltrials.gov, or http://www.umin.ac.jp/ctr/index-j.htm. The disclosed information should include primary outcomes in order to prohibit post-hoc analysis based on researchers' prejudice. Information on registration must be given in the Abstract.
Allergy, Asthma and Immunology Research	5.116	Asia	No		Yes	AAIR has agreed to follow the Uniform Requirements for Manuscripts Submitted to Biomedical Journals (the "Uniform Requirements") of the International Committee of Medical Journal Editors (ICMJE), the full text of which is available at http://www.icmje.org. The manuscript submission instructions set forth in the AAIR e-submission Instructions are consistent with the March 2009 version of the Unifo…	Not Mentioned		Not Mentioned		Not Mentioned		Not Mentioned		Not Mentioned		Not Mentioned		Not Mentioned		Not Mentioned		Not Mentioned		Not Mentioned		Not Mentioned		Not Mentioned		Not Mentioned		Not Mentioned		Not Mentioned		Recommended	World Health Organization (WHO), icmje	AAIR requires investigators to register their clinical trials (other than phase 1 or small device feasibility trials) in a public trials registry. AAIR has adopted the WHO's definition of a clinical trial: "any research study that prospectively assigns human participants or groups of humans to one or more health-related interventions to evaluate the effects on health outcomes."AAIR reserves the r…
Allergy: European Journal of Allergy and Clinical Immunology	N/A	Europe	Yes	In health research, the EQUATOR Network promotes useful reporting tools.	Yes	Different disciplines adopt their own criteria, for example, the ICMJE (International Committee of Medical Journal Editors) guidelines are well-known in the biomedical fields, the APA (American Psychological Association) guidelines are used in Psychology, the EuChemS (European Chemical Society) guidelines are adopted in Chemistry, whereas in the arts, humanities and social sciences, publications …	Recommended	They should also follow the CONSORT (CONsolidated Standards of Reporting Trials) guidelines.	Not Mentioned		Not Mentioned		Not Mentioned		Not Mentioned		Not Mentioned		Recommended	Specific reporting guidance that editors can recommend for animal experiments include the ARRIVE guidelines, the National Research Council’s Institute for Laboratory Animal Research guidelines, and the Gold Standard Publication Checklist from Hooijmans and colleagues.	Recommended	The CARE guidelines are useful for editors who publish case reports.	Not Mentioned		Not Mentioned		Not Mentioned		Not Mentioned		Not Mentioned		Not Mentioned		Not Mentioned		Recommended	Clinicaltrials.gov	Journals that publish clinical trials should make prospective registration in suitable recommended registries (e.g. ClinicalTrials.gov) a requirement for publication of such trials.
American Journal of Reproductive Immunology	3.99	North America	Yes	In health research, the EQUATOR Network promotes useful reporting tools.	Yes	Journals should only consider publishing research which includes individual participants’ information and images where the authors’ have obtained the prior informed consent from all participants. The International Committee of Medical Journal Editors (ICMJE) guidance states:	Recommended	They should also follow the CONSORT (CONsolidated Standards of Reporting Trials) guidelines	Not Mentioned		Not Mentioned		Not Mentioned		Not Mentioned		Not Mentioned		Recommended	In life sciences, useful reporting guidelines are promoted by Future of Research Communications and e-Scholarship (FORCE11). Specific reporting guidance that editors can recommend for animal experiments include the ARRIVE guidelines, the National Research Council’s Institute for Laboratory Animal Research guidelines, and the Gold Standard Publication Checklist from Hooijmans and colleagues.	Not Mentioned		Not Mentioned		Not Mentioned		Not Mentioned		Not Mentioned		Not Mentioned		Not Mentioned		Not Mentioned		Recommended	Clinicaltrials.gov, World Health Organization (WHO), Declaration of Helsinki, The International Federation of Pharmaceutical Manufacturers and Associations	The World Health Organization and Declaration of Helsinki both recommend that clinical trials should be registered prospectively, before participants are enrolled. The International Federation of Pharmaceutical Manufacturers and Associations also requires its members to register trials. Legislation varies. For example, the US Food and Drug Administration Amendments Act of 2007 does not require re…
American Journal of Transplantation	8.039	North America	Yes	Authors are also encouraged to consider guidelines that have been published concerning appropriate reporting of prospective and retrospective studies, including CONSORT, STROBE (STrengthening the Reporting of OBservational studies in Epidemiology), and STREGA (STrengthening the REporting of Genetic Association Studies). Links to the respective guidelines can be found at www.equator-network.org/re…	Yes	Authorship should adhere to the guidelines of the International Committee of Medical Journal Editors (ICMJE), found at http://icmje.org/recommendations/browse/roles-and-responsibilities/ defining-the-role-of-authors-and-contributors.html.	Recommended	Authors are also encouraged to consider guidelines that have been published concerning appropriate reporting of prospective and retrospective studies, including CONSORT, STROBE (STrengthening the Reporting of OBservational studies in Epidemiology), and STREGA (STrengthening the REporting of Genetic Association Studies). Links to the respective guidelines can be found at www.equator-network.org/re…	Not Mentioned		Not Mentioned		Not Mentioned		Not Mentioned		Recommended	Authors are also encouraged to consider guidelines that have been published concerning appropriate reporting of prospective and retrospective studies, including CONSORT, STROBE (STrengthening the Reporting of OBservational studies in Epidemiology), and STREGA (STrengthening the REporting of Genetic Association Studies). Links to the respective guidelines can be found at www.equator-network.org/re…	Not Mentioned		Not Mentioned		Not Mentioned		Not Mentioned		Not Mentioned		Not Mentioned		Recommended	Authors should consult with applicable published guidelines such as the COREQ checklist developed by Tong et al. (intqhc.oxfordjournals.org/content/19/6/349).	Not Mentioned		Not Mentioned		Required	Clinicaltrials.gov	Uploaded manuscripts are vetted by the editorial office staff for their compliance with the Instructions to Authors. Manuscripts that do not comply are unsubmitted and the authors have the opportunity to correct their manuscript and submit again while maintaining the same manuscript ID. Manuscripts that involve clinical trials are also vetted for clinical trials registration (e.g. http://www.clin…
Annals of Allergy, Asthma and Immunology	5.673	North America	No		Yes	A clinical trial is defined by International Committee of Medical Journal Editors (ICMJE, http://www.icmje.org) as any research project that prospectively assigns human participants to an intervention to study the cause-and-effect relationship between a health-related intervention and a health outcome. Health-related interventions are those used to modify a biomedical or health-related outcome. E…	Not Mentioned		Not Mentioned		Not Mentioned		Not Mentioned		Not Mentioned		Not Mentioned		Not Mentioned		Not Mentioned		Not Mentioned		Not Mentioned		Not Mentioned		Not Mentioned		Not Mentioned		Not Mentioned		Not Mentioned		Required	icmje	All manuscripts that present therapeutic data involving a pharmaceutical agent (commercial or non-commercial) must be registered with an approved Registry that meets the minimum registration data set as described by the International Committee of Medical Journal Editors (ICJME). The Registry URL and assigned database number must be clearly identified in the title page file and will be published a…
Annals of the Rheumatic Diseases	20.695	Europe	Yes	The EQUATOR Network is an international initiative that seeks to improve the value of medical research literature by promoting transparent, accurate reporting of research studies. BMJ is a sponsor of its activities.	Yes	All authors must download and complete a copy of the ICMJE Conflict of Interest disclosure form and send a copy to the corresponding author. The corresponding author will be required to upload these forms with the manuscript. A summary Competing Interests statement for all authors should also be included in the manuscript itself, which will appear in the published article. If there are no competi…	Not Mentioned		Not Mentioned		Not Mentioned		Not Mentioned		Not Mentioned		Not Mentioned		Not Mentioned		Not Mentioned		Not Mentioned		Not Mentioned		Not Mentioned		Not Mentioned		Not Mentioned		Not Mentioned		Not Mentioned		Recommended	World Health Organization (WHO)	Annals of the Rheumatic Diseases is a Plan S compliant Transformative Journal. Transformative Journals are one of the compliance routes offered by cOAlition S funders, such as Wellcome, WHO and UKRI. Find out more about Transformative Journals and Plan S compliance on our Author Hub.
Annual Review of Immunology	35.197	North America	No		Yes	Annual Reviews endorses the ICMJE recommendations for reporting of research and other material published in medical journals, including reporting and reviewing of human and animal research. Authors who choose to include information or clinical photographs that could allow readers to identify the patient must prove they have permission to include or reproduce the content. This includes appropriate…	Not Mentioned		Not Mentioned		Not Mentioned		Not Mentioned		Not Mentioned		Not Mentioned		Not Mentioned		Not Mentioned		Not Mentioned		Not Mentioned		Not Mentioned		Not Mentioned		Not Mentioned		Not Mentioned		Not Mentioned		Does not mention study registration	No study registration statement
Antibody Therapeutics	N/A	Europe	No		Yes	OUP supports the ICMJE definitions of authorship. Some journals publish their own definitions of authorship – check the journal submission guidelines or editorial policy for details. Definitions of what constitutes authorship vary by journal, research area, or article type but typically authorship is confined to those who have made a significant contribution to the design and execution of the wor…	Recommended	All clinical trials should be registered prospectively in publicly accessible databases (e.g. Clinical Trials and Clinical Trials Register) and manuscripts should include registration numbers and the name of the register. Some journals may require clinical trials to be reported according to CONSORT guidelines.	Not Mentioned		Not Mentioned		Not Mentioned		Not Mentioned		Not Mentioned		Recommended	Where animals are used in research we expect them to have been treated in a humane manner and in line with the ARRIVE guidelines. The International Council for Laboratory Animal Science has published guidelines specifically for editors and Reviewers on how to handle submissions involving animal research. OUP supports these guidelines and, wherever possible, encourages editors and society partners…	Not Mentioned		Not Mentioned		Not Mentioned		Not Mentioned		Not Mentioned		Not Mentioned		Not Mentioned		Not Mentioned		Recommended	Clinicaltrials.gov	All clinical trials should be registered prospectively in publicly accessible databases (e.g. Clinical Trials and Clinical Trials Register) and manuscripts should include registration numbers and the name of the register. Some journals may require clinical trials to be reported according to CONSORT guidelines.
APMIS	3.355	North America	No		No		Not Mentioned		Not Mentioned		Not Mentioned		Not Mentioned		Not Mentioned		Not Mentioned		Not Mentioned				Not Mentioned		Not Mentioned		Not Mentioned		Not Mentioned		Not Mentioned		Not Mentioned		Not Mentioned		Does not mention study registration	No study registration statement
Archivum Immunologiae et Therapiae Experimentalis	4.224	Europe	Yes	Springer Nature advocates complete and transparent reporting of biomedical and biological research and research with biological applications. Authors are recommended to adhere to the minimum reporting guidelines hosted by the EQUATOR Network when preparing their manuscript.	Yes	http://www.icmje.org/recommendations/browse/roles-and-responsibilities/defining-the-role-of-authors-and-contributors.html			Not Mentioned		Not Mentioned		Recommended	Exact requirements may vary depending on the journal; please refer to the journal’s Instructions for Authors. Checklists are available for a number of study designs, including: Randomised trials (CONSORT) and Study protocols (SPIRIT) Observational studies (STROBE) Systematic reviews and meta-analyses (PRISMA) and protocols (Prisma-P) Diagnostic/prognostic studies (STARD) and (TRIPOD) Case reports…			Recommended	Exact requirements may vary depending on the journal; please refer to the journal’s Instructions for Authors. Checklists are available for a number of study designs, including: Randomised trials (CONSORT) and Study protocols (SPIRIT) Observational studies (STROBE) Systematic reviews and meta-analyses (PRISMA) and protocols (Prisma-P) Diagnostic/prognostic studies (STARD) and (TRIPOD) Case reports…	Recommended	Exact requirements may vary depending on the journal; please refer to the journal’s Instructions for Authors. Checklists are available for a number of study designs, including: Randomised trials (CONSORT) and Study protocols (SPIRIT) Observational studies (STROBE) Systematic reviews and meta-analyses (PRISMA) and protocols (Prisma-P) Diagnostic/prognostic studies (STARD) and (TRIPOD) Case reports…					Recommended	Exact requirements may vary depending on the journal; please refer to the journal’s Instructions for Authors. Checklists are available for a number of study designs, including: Randomised trials (CONSORT) and Study protocols (SPIRIT) Observational studies (STROBE) Systematic reviews and meta-analyses (PRISMA) and protocols (Prisma-P) Diagnostic/prognostic studies (STARD) and (TRIPOD) Case reports…	Recommended	Exact requirements may vary depending on the journal; please refer to the journal’s Instructions for Authors. Checklists are available for a number of study designs, including: Randomised trials (CONSORT) and Study protocols (SPIRIT) Observational studies (STROBE) Systematic reviews and meta-analyses (PRISMA) and protocols (Prisma-P) Diagnostic/prognostic studies (STARD) and (TRIPOD) Case reports…			Recommended	Exact requirements may vary depending on the journal; please refer to the journal’s Instructions for Authors. Checklists are available for a number of study designs, including: Randomised trials (CONSORT) and Study protocols (SPIRIT) Observational studies (STROBE) Systematic reviews and meta-analyses (PRISMA) and protocols (Prisma-P) Diagnostic/prognostic studies (STARD) and (TRIPOD) Case reports…			Recommended	Exact requirements may vary depending on the journal; please refer to the journal’s Instructions for Authors. Checklists are available for a number of study designs, including: Randomised trials (CONSORT) and Study protocols (SPIRIT) Observational studies (STROBE) Systematic reviews and meta-analyses (PRISMA) and protocols (Prisma-P) Diagnostic/prognostic studies (STARD) and (TRIPOD) Case reports…	Recommended	Clinicaltrials.gov, World Health Organization (WHO)	The World Health Organization (WHO) definition of a clinical trial is "any research study that prospectively assigns human participants or groups of humans to one or more health-related interventions to evaluate the effects on health outcomes". The WHO defines health interventions as “A health intervention is an act performed for, with or on behalf of a person or population whose purpose is to as…
Arthritis and Rheumatology	12.681	North America	No		Yes	Arthritis & Rheumatology follows the International Committee of Medical Journal Editors Recommendations for the Conduct, Reporting, Editing, and Publication of Scholarly Work in Medical Journals: http://www.icmje.org/recommendations/.	Recommended	Authors of articles describing randomized controlled trials should consult the CONSORT (CONsolidated Standards of Reporting Trials) Statement for guidance on content that should be included in the report. In addition, a separate document consisting of the study protocol and the statistical analysis plan, as well as a separate document consisting of a completed CONSORT checklist, are required. The…	Not Mentioned		Not Mentioned		Not Mentioned		Not Mentioned		Recommended	Authors should consult the following publications for further guidance: Plenge RM, Bridges Jr. SL, Huizinga TWJ, Criswell LA, Gregersen PK. Recommendations for publication of genetic association studies in Arthritis & Rheumatism. Arthritis Rheum 2011; 63:2389-2847 and Little J, Higgins JP, Ioannidis JP, Moher D, Gagnon F, von Elm E, et al. STrengthening the REporting of Genetic Association Studie…	Recommended	Authors of articles reporting research on animals must follow the ARRIVE guidelines ARRIVE (Animal Research: Reporting of In Vivo Experiments) guidelines and checklist. At the time of submission, a completed ARRIVE checklist must be uploaded. The following information should be included in the manuscript and the location within the manuscript provided in the checklist: number of animals used, spe…	Not Mentioned		Not Mentioned		Not Mentioned		Not Mentioned		Not Mentioned		Not Mentioned		Not Mentioned		Not Mentioned		Required	Clinicaltrials.gov	Clinical trials must be registered at www.clinicaltrials.gov, www.controlled-trials.com, or another appropriate national body before they will be considered for publication in Arthritis & Rheumatology. The registration requirement applies to prospective studies of drugs, biologic agents, and devices as well as prospective investigations of prevention strategies, screening procedures, diagnostic a…
Arthritis Research and Therapy	5.986	Europe	Yes	We strongly recommend that authors refer to the minimum reporting guidelines for health research hosted by the EQUATOR Network when preparing their manuscript, and FAIRsharing.org for reporting checklists for biological and biomedical research, where applicable.	Yes	BMC is a member of the Committee on Publication Ethics (COPE) and endorses the World Association of Medical Editors (WAME) Policy Statement on Geopolitical Intrusion on Editorial Decisions. BMC also endorses the International Committee of Medical Journal Editors (ICMJE) Recommendations for the Conduct, Reporting, Editing and Publication of Scholarly Work in Medical Journals.	Required	Randomized controlled trials (CONSORT)	Not Mentioned		Not Mentioned		Recommended	Systematic reviews and meta-analyses* (PRISMA) and protocols (PRISMA-P)	Recommended	Protocols for randomized controlled protocols (SPIRIT) Systematic reviews and meta-analyses* (PRISMA) and protocols (PRISMA-P) Observational studies (STROBE) Case reports (CARE) Qualitative research (COREQ) Diagnostic/prognostic studies (STARD and TRIPOD) Economic evaluations (CHEERS) Pre-clinical animal studies (ARRIVE)	Recommended	Protocols for randomized controlled protocols (SPIRIT) Systematic reviews and meta-analyses* (PRISMA) and protocols (PRISMA-P) Observational studies (STROBE) Case reports (CARE) Qualitative research (COREQ) Diagnostic/prognostic studies (STARD and TRIPOD) Economic evaluations (CHEERS) Pre-clinical animal studies (ARRIVE)	Recommended	Protocols for randomized controlled protocols (SPIRIT) Systematic reviews and meta-analyses* (PRISMA) and protocols (PRISMA-P) Observational studies (STROBE) Case reports (CARE) Qualitative research (COREQ) Diagnostic/prognostic studies (STARD and TRIPOD) Economic evaluations (CHEERS) Pre-clinical animal studies (ARRIVE)	Recommended	Protocols for randomized controlled protocols (SPIRIT) Systematic reviews and meta-analyses* (PRISMA) and protocols (PRISMA-P) Observational studies (STROBE) Case reports (CARE) Qualitative research (COREQ) Diagnostic/prognostic studies (STARD and TRIPOD) Economic evaluations (CHEERS) Pre-clinical animal studies (ARRIVE)	Recommended	Protocols for randomized controlled protocols (SPIRIT) Systematic reviews and meta-analyses* (PRISMA) and protocols (PRISMA-P) Observational studies (STROBE) Case reports (CARE) Qualitative research (COREQ) Diagnostic/prognostic studies (STARD and TRIPOD) Economic evaluations (CHEERS) Pre-clinical animal studies (ARRIVE)	Not Mentioned		Not Mentioned		Recommended	Protocols for randomized controlled protocols (SPIRIT) Systematic reviews and meta-analyses* (PRISMA) and protocols (PRISMA-P) Observational studies (STROBE) Case reports (CARE) Qualitative research (COREQ) Diagnostic/prognostic studies (STARD and TRIPOD) Economic evaluations (CHEERS) Pre-clinical animal studies (ARRIVE)	Recommended	Protocols for randomized controlled protocols (SPIRIT) Systematic reviews and meta-analyses* (PRISMA) and protocols (PRISMA-P) Observational studies (STROBE) Case reports (CARE) Qualitative research (COREQ) Diagnostic/prognostic studies (STARD and TRIPOD) Economic evaluations (CHEERS) Pre-clinical animal studies (ARRIVE)	Recommended	Protocols for randomized controlled protocols (SPIRIT) Systematic reviews and meta-analyses* (PRISMA) and protocols (PRISMA-P) Observational studies (STROBE) Case reports (CARE) Qualitative research (COREQ) Diagnostic/prognostic studies (STARD and TRIPOD) Economic evaluations (CHEERS) Pre-clinical animal studies (ARRIVE)	Recommended	Protocols for randomized controlled protocols (SPIRIT) Systematic reviews and meta-analyses* (PRISMA) and protocols (PRISMA-P) Observational studies (STROBE) Case reports (CARE) Qualitative research (COREQ) Diagnostic/prognostic studies (STARD and TRIPOD) Economic evaluations (CHEERS) Pre-clinical animal studies (ARRIVE)	Recommended	Clinicaltrials.gov, World Health Organization (WHO), PROSPERO, ICMJE	The ICMJE uses the World Health Organization (WHO) definition of a clinical trial, which is "any research study that prospectively assigns human participants or groups of humans to one or more health-related interventions to evaluate the effects on health outcomes". This definition includes phase I to IV trials. The ICMJE defines health-related interventions as "any intervention used to modify a …
Asian Pacific Journal of Allergy and Immunology	3.876	Asia	No		Yes	The APJAI will consider for publication those papers directly related to allergy and immunology and has agreed to follow the Uniform Requirements for Manuscripts Submitted to Biomedical Journals (the “Uniform Requirements”) of the International Committee of Medical Journal Editors (ICMJE), the full text of which is available at http://www.icmje.org. The manuscript submission instructions for the …	Recommended	Describe the experimental data and results as well as the particular statistical significance of the data. Results should be presented in a logical sequence in the text, tables and figures. Excessive repetition of the same data in different forms should be avoided. The Consolidated Standards of Reporting Trials (CONSORT) statement is a set of guidelines for reporting on the methods and results of…	Not Mentioned		Not Mentioned		Not Mentioned		Not Mentioned		Not Mentioned		Not Mentioned		Not Mentioned		Not Mentioned		Not Mentioned		Not Mentioned		Not Mentioned		Not Mentioned		Not Mentioned		Not Mentioned		Required	Clinicaltrials.gov, World Health Organization (WHO)	APJAI requires investigators to preregister their clinical trials in any clinical trial database that accessible online e.g., registry approved by WHO (http://www.who.int/ictrp/network/primary/en/), ClinicalTrials.gov etc. APJAI has adopted the WHO’s definition of a clinical trial: “any research study that prospectively assigns human participants or groups of humans to one or more health-related …
Autoimmunity Reviews	11.769	Europe	No		No		Not Mentioned		Not Mentioned		Not Mentioned		Not Mentioned		Not Mentioned		Not Mentioned		Not Mentioned		Not Mentioned		Not Mentioned		Not Mentioned		Not Mentioned		Not Mentioned		Not Mentioned		Not Mentioned		Not Mentioned		Does not mention study registration	No study registration statement
Biologics: Targets and Therapy	N/A	Other	Yes	A comprehensive list of reporting guidelines for medicine and health research can be accessed via the EQUATOR network website, and for biosciences research via the MIBBI Foundry portal.	Yes	Taylor & Francis endorses the recommendations of the International Committee of Medical Journal Editors (ICMJE), which emphasizes that patients and study participants have a right to privacy that should not be infringed without informed consent.	Not Mentioned		Not Mentioned		Not Mentioned		Not Mentioned		Not Mentioned		Not Mentioned		Not Mentioned		Recommended	A clinical case report is a detailed clinical report on an individual patient. As the level of details given in the manuscript can potentially identify the patient, explicit Consent to Publish is required for the publication of the case. Authors must obtain this from the patient (or their guardians if they are not adults or lack capacity to provide informed consent, or next of kin if deceased). T…	Not Mentioned		Not Mentioned		Not Mentioned		Not Mentioned		Not Mentioned		Not Mentioned		Not Mentioned		Required	Clinicaltrials.gov, World Health Organization (WHO), ICTRP	In addition to the required informed written consent (as stated above), clinical trial protocols must also be registered in a publicly accessible registry prior to participant recruitment. The public registry must be open to all prospective registrants, and managed by a not-for-profit organization. A list of eligible registries can be found at the WHO International Clinical Trials Registry Platfo…
British Journal of Biomedical Science	2.15	Europe	No		Yes	The journal follows the ICMJE recommendations on the protection of research participants, which state that patients have a right to privacy that should not be violated without informed consent. We require nonessential identifiable details to be omitted from all manuscripts, and written informed consent will be required if there is any doubt that anonymity can be maintained.	Recommended	Clinical trial reports should be compliant with the Consolidated Standards of Reporting Trials (CONSORT) by including a flow diagram presenting the enrolment, intervention allocation, follow-up, and data analysis with number of subjects for each and taking into account the CONSORT Checklist of items to include when reporting a randomized clinical trial.	Not Mentioned		Not Mentioned		Not Mentioned		Not Mentioned		Not Mentioned		Recommended	All research submitted to the journal for consideration must have been conducted in accordance with the journal guidelines on study ethics. In accordance with COPE guidelines, the journal reserves the right to reject any manuscript that editors believe does not uphold high ethical standards, even if authors have obtained ethical approval or if ethical approval is not required. Authors are encoura…	Not Mentioned		Not Mentioned		Not Mentioned		Not Mentioned		Not Mentioned		Not Mentioned		Not Mentioned		Not Mentioned		Recommended	World Health Organization (WHO), ICMJE	The World Health Organization defines a clinical trial as "any research study that prospectively assigns human participants or groups of humans to one or more health-related interventions to evaluate the effects on health outcomes". In accordance with the Clinical Trial Registration Statement from the International Committee of Medical Journal Editors (ICMEJ), all clinical trials must be register…
Cancer Immunology, Immunotherapy	6.693	North America	Yes	Springer Nature advocates complete and transparent reporting of biomedical and biological research and research with biological applications. Authors are recommended to adhere to the minimum reporting guidelines hosted by the EQUATOR Network when preparing their manuscript.	Yes	ICMJE, Defining the Role of Authors and Contributors,	Recommended	Randomised trials (CONSORT) and Study protocols (SPIRIT)	Not Mentioned		Not Mentioned		Recommended	Systematic reviews and meta-analyses (PRISMA) and protocols (Prisma-P)	Recommended	Diagnostic/prognostic studies (STARD) and (TRIPOD)	Recommended	Observational studies (STROBE)	Recommended	Animal pre-clinical studies (ARRIVE)	Recommended	Case reports (CARE)	Recommended	Economic evaluations (CHEERS)	Recommended	Qualitative research (SRQR) and (COREQ)	Recommended	Quality improvement studies (SQUIRE)	Recommended	Randomised trials (CONSORT) and Study protocols (SPIRIT)	Recommended	Qualitative research (SRQR) and (COREQ)	Recommended	Diagnostic/prognostic studies (STARD) and (TRIPOD)	Recommended	Systematic reviews and meta-analyses (PRISMA) and protocols (Prisma-P)	Required	Clinicaltrials.gov, World Health Organization (WHO)	To ensure the integrity of the reporting of patient-centered trials, authors must register prospective clinical trials (phase II to IV trials) in suitable publicly available repositories. For example www.clinicaltrials.gov or any of the primary registries that participate in the WHO International Clinical Trials Registry Platform.
Cellular and Molecular Immunology	17.702	Asia	Yes	Nature Portfolio follows the recommendations from the International Committee of Medical Journal Editors (ICMJE) and the Enhancing the QUAlity and Transparency Of health Research (EQUATOR) Network for registration and reporting clinical studies.	Yes	Nature Portfolio follows the recommendations from the International Committee of Medical Journal Editors (ICMJE) and the Enhancing the QUAlity and Transparency Of health Research (EQUATOR) Network for registration and reporting clinical studies.	Recommended	Authors reporting phase II and phase III randomized controlled trials should refer to the CONSORT Statement for recommendations to facilitate the complete and transparent reporting of trial findings. Reports that do not conform to the CONSORT guidelines may need to be revised before formal review.	Not Mentioned		Not Mentioned		Required	Systematic reviews and meta-analyses must follow the PRISMA guidelines.	Recommended	Studies reporting biomarkers in association with clinical outcomes should follow the STARD guidelines. For biomarker studies in oncology, we request that authors adhere to REMARK guidelines.	Required	Observational studies (cohort, case–control or cross-sectional designs) must be reported according to the STROBE statement.	Not Mentioned		Recommended	if treatment is provided outside a clinical trial (e.g., as compassionate use, or experimental observational study), authors must provide a statement that the research protocol was approved by IRB and ethics committees and participants gave written informed consent, according to CARE guidelines and in compliance with the Declaration of Helsinki principles	Not Mentioned		Not Mentioned		Not Mentioned		Not Mentioned		Not Mentioned		Not Mentioned		Not Mentioned		Required	Clinicaltrials.gov, World Health Organization (WHO)	All interventional trials must be registered before enrollment of the first participant. Trial registration records must be available in a primary register of the WHO International Clinical Trials Registry Platform (ICTRP), in ClinicalTrials.gov, or in any publicly accessible database that meets the minimum 24-item trial registration dataset.
Clinical and Experimental Allergy	5.597	North America	Yes	This journal requires that Authors adhere to the relevant EQUATOR guideline where appropriate and submit a checklist with their submission.	Yes	Journals should only consider publishing research which includes individual participants’ information and images where the authors’ have obtained the prior informed consent from all participants. The International Committee of Medical Journal Editors (ICMJE) guidance states:	Recommended	Journals that publish clinical trials should make prospective registration in suitable recommended registries (e.g. ClinicalTrials.gov) a requirement for publication of such trials. They should also follow the CONSORT (CONsolidated Standards of Reporting Trials) guidelines. Clinical trial registration numbers should be included in all papers that report their results. A suitable statement about t…	Not Mentioned		Not Mentioned		Not Mentioned		Not Mentioned		Not Mentioned		Recommended	In life sciences, useful reporting guidelines are promoted by Future of Research Communications and e-Scholarship (FORCE11). Specific reporting guidance that editors can recommend for animal experiments include the ARRIVE guidelines, the National Research Council’s Institute for Laboratory Animal Research guidelines, and the Gold Standard Publication Checklist from Hooijmans and colleagues.	Recommended	In the case of technical images (for example, radiographs or micrographs), editors should ensure that all information that could identify the subject has been removed from the image. For voices or images of any human subject, permission according to applicable national laws must be sought from research participants before recording or distributing. In many jurisdictions, it is a requirement that …	Not Mentioned		Not Mentioned		Not Mentioned		Not Mentioned		Not Mentioned		Not Mentioned		Not Mentioned		Recommended	Clinicaltrials.gov, World Health Organization (WHO), Declaration of Helsinki	The World Health Organization and Declaration of Helsinki both recommend that clinical trials should be registered prospectively, before participants are enrolled. The International Federation of Pharmaceutical Manufacturers and Associations also requires its members to register trials. Legislation varies. For example, the US Food and Drug Administration Amendments Act of 2007 does not require re…
Clinical and Experimental Immunology	5.163	Europe	No		Yes	OUP supports the ICMJE definitions of authorship. Some journals publish their own definitions of authorship – check the journal submission guidelines or editorial policy for details. Definitions of what constitutes authorship vary by journal, research area, or article type but typically authorship is confined to those who have made a significant contribution to the design and execution of the wor…	Recommended	Clinical & Experimental Immunology encourages the use of the Consolidated Standards of Reporting Trials (CONSORT) checklist, the Preferred Reporting Items for Systematic Reviews and Meta-Analyses (PRISMA) checklist and other standardized systems for reporting trials.	Not Mentioned		Not Mentioned		Recommended	Clinical & Experimental Immunology encourages the use of the Consolidated Standards of Reporting Trials (CONSORT) checklist, the Preferred Reporting Items for Systematic Reviews and Meta-Analyses (PRISMA) checklist and other standardized systems for reporting trials.	Not Mentioned		Not Mentioned		Recommended	Where animals are used in research we expect them to have been treated in a humane manner and in line with the ARRIVE guidelines. The International Council for Laboratory Animal Science has published guidelines specifically for editors and Reviewers on how to handle submissions involving animal research. OUP supports these guidelines and, wherever possible, encourages editors and society partners…	Not Mentioned		Not Mentioned		Not Mentioned		Not Mentioned		Not Mentioned		Not Mentioned		Not Mentioned		Recommended	Clinical & Experimental Immunology encourages the use of the Consolidated Standards of Reporting Trials (CONSORT) checklist, the Preferred Reporting Items for Systematic Reviews and Meta-Analyses (PRISMA) checklist and other standardized systems for reporting trials.	Recommended	Clinicaltrials.gov	All clinical trials should be registered prospectively in publicly accessible databases (e.g. Clinical Trials and Clinical Trials Register) and manuscripts should include registration numbers and the name of the register. Some journals may require clinical trials to be reported according to CONSORT guidelines.
Clinical and Experimental Rheumatology	3.915	Europe	No		Yes	Letter to Editor Rheumatology: Commentaries and Controversies (LER) is the international free to view and peer-reviewed online journal, now supported jointly by Clinical and Experimental Rheumatology and the Rheumatology Society of Turkey. The main mission of LER is to provide a platform for comments about published clinical or basic science articles in the wide speciality of rheumatology and the…	Not Mentioned		Not Mentioned		Not Mentioned		Not Mentioned		Not Mentioned		Not Mentioned		Not Mentioned		Not Mentioned		Not Mentioned		Not Mentioned		Not Mentioned		Not Mentioned		Not Mentioned		Not Mentioned		Not Mentioned		Does not mention study registration	No study registration statement
Clinical and Molecular Allergy	N/A	Europe	Yes	We strongly recommend that authors refer to the minimum reporting guidelines for health research hosted by the EQUATOR Network when preparing their manuscript, and FAIRsharing.org for reporting checklists for biological and biomedical research, where applicable.	Yes	BMC is a member of the Committee on Publication Ethics (COPE) and endorses the World Association of Medical Editors (WAME) Policy Statement on Geopolitical Intrusion on Editorial Decisions. BMC also endorses the International Committee of Medical Journal Editors (ICMJE) Recommendations for the Conduct, Reporting, Editing and Publication of Scholarly Work in Medical Journals.	Required	BMC advocates complete and transparent reporting of biomedical and biological research. For biomedical and biological research, the checklist below must be completed before peer review, and made available to the Editors and reviewers. Randomized controlled trials (CONSORT)	Not Mentioned		Not Mentioned		Recommended	In addition, BMC strongly encourage the use of the following checklists and reporting guidelines: Protocols for randomized controlled protocols (SPIRIT) Systematic reviews and meta-analyses* (PRISMA) and protocols (PRISMA-P) Observational studies (STROBE) Case reports (CARE) Qualitative research (COREQ) Diagnostic/prognostic studies (STARD and TRIPOD) Economic evaluations (CHEERS) Pre-clinical an…	Recommended	in addition, BMC strongly encourage the use of the following checklists and reporting guidelines: Protocols for randomized controlled protocols (SPIRIT) Systematic reviews and meta-analyses* (PRISMA) and protocols (PRISMA-P) Observational studies (STROBE) Case reports (CARE) Qualitative research (COREQ) Diagnostic/prognostic studies (STARD and TRIPOD) Economic evaluations (CHEERS) Pre-clinical an…	Recommended	In addition, BMC strongly encourage the use of the following checklists and reporting guidelines: Protocols for randomized controlled protocols (SPIRIT) Systematic reviews and meta-analyses* (PRISMA) and protocols (PRISMA-P) Observational studies (STROBE) Case reports (CARE) Qualitative research (COREQ) Diagnostic/prognostic studies (STARD and TRIPOD) Economic evaluations (CHEERS) Pre-clinical an…	Recommended	In addition, BMC strongly encourage the use of the following checklists and reporting guidelines: Protocols for randomized controlled protocols (SPIRIT) Systematic reviews and meta-analyses* (PRISMA) and protocols (PRISMA-P) Observational studies (STROBE) Case reports (CARE) Qualitative research (COREQ) Diagnostic/prognostic studies (STARD and TRIPOD) Economic evaluations (CHEERS) Pre-clinical an…	Recommended	In addition, BMC strongly encourage the use of the following checklists and reporting guidelines: Protocols for randomized controlled protocols (SPIRIT) Systematic reviews and meta-analyses* (PRISMA) and protocols (PRISMA-P) Observational studies (STROBE) Case reports (CARE) Qualitative research (COREQ) Diagnostic/prognostic studies (STARD and TRIPOD) Economic evaluations (CHEERS) Pre-clinical an…	Recommended	In addition, BMC strongly encourage the use of the following checklists and reporting guidelines: Protocols for randomized controlled protocols (SPIRIT) Systematic reviews and meta-analyses* (PRISMA) and protocols (PRISMA-P) Observational studies (STROBE) Case reports (CARE) Qualitative research (COREQ) Diagnostic/prognostic studies (STARD and TRIPOD) Economic evaluations (CHEERS) Pre-clinical an…	Not Mentioned		Not Mentioned		Recommended	In addition, BMC strongly encourage the use of the following checklists and reporting guidelines: Protocols for randomized controlled protocols (SPIRIT) Systematic reviews and meta-analyses* (PRISMA) and protocols (PRISMA-P) Observational studies (STROBE) Case reports (CARE) Qualitative research (COREQ) Diagnostic/prognostic studies (STARD and TRIPOD) Economic evaluations (CHEERS) Pre-clinical an…	Recommended	In addition, BMC strongly encourage the use of the following checklists and reporting guidelines: Protocols for randomized controlled protocols (SPIRIT) Systematic reviews and meta-analyses* (PRISMA) and protocols (PRISMA-P) Observational studies (STROBE) Case reports (CARE) Qualitative research (COREQ) Diagnostic/prognostic studies (STARD and TRIPOD) Economic evaluations (CHEERS) Pre-clinical an…	Recommended	In addition, BMC strongly encourage the use of the following checklists and reporting guidelines: Protocols for randomized controlled protocols (SPIRIT) Systematic reviews and meta-analyses* (PRISMA) and protocols (PRISMA-P) Observational studies (STROBE) Case reports (CARE) Qualitative research (COREQ) Diagnostic/prognostic studies (STARD and TRIPOD) Economic evaluations (CHEERS) Pre-clinical an…	Recommended	In addition, BMC strongly encourage the use of the following checklists and reporting guidelines: Protocols for randomized controlled protocols (SPIRIT) Systematic reviews and meta-analyses* (PRISMA) and protocols (PRISMA-P) Observational studies (STROBE) Case reports (CARE) Qualitative research (COREQ) Diagnostic/prognostic studies (STARD and TRIPOD) Economic evaluations (CHEERS) Pre-clinical an…	Recommended	Clinicaltrials.gov, World Health Organization (WHO), PROSPERO, icmje	Suitable publicly available registries are those listed on the ICMJE website as well as any of the primary registries that participate in the WHO International Clinical Trials Registry Platform, including the ISRCTN registry, which is administered and published by BMC. Posting of summary clinical trial results in publicly accessible databases is generally not considered duplicate publication. BMC…
Clinical and Translational Allergy	5.048	North America	Yes	In health research, the EQUATOR Network promotes useful reporting tools.	Yes	The journal requires that all authors disclose any potential sources of conflict of interest. Any interest or relationship, financial or otherwise that might be perceived as influencing an author's objectivity is considered a potential source of conflict of interest. These must be disclosed when directly relevant or directly related to the work that the authors describe in their manuscript. Poten…	Recommended	Clinical Trials: Authors of trials should adhere to the CONSORT reporting guidelines appropriate to their trial design.	Not Mentioned		Not Mentioned		Not Mentioned		Not Mentioned		Recommended	Epidemiological Studies: For reports of epidemiological studies, authors should consult the STROBE initiative.	Recommended	In life sciences, useful reporting guidelines are promoted by Future of Research Communications and e-Scholarship (FORCE11). Specific reporting guidance that editors can recommend for animal experiments include the ARRIVE guidelines, the National Research Council’s Institute for Laboratory Animal Research guidelines, and the Gold Standard Publication Checklist from Hooijmans and colleagues.	Not Mentioned		Not Mentioned		Not Mentioned		Not Mentioned		Not Mentioned		Not Mentioned		Not Mentioned		Not Mentioned		Recommended	Clinicaltrials.gov, World Health Organization (WHO), he International Federation of Pharmaceutical Manufacturers and Associations ,Declaration of Helsinki	The World Health Organization and Declaration of Helsinki both recommend that clinical trials should be registered prospectively, before participants are enrolled. The International Federation of Pharmaceutical Manufacturers and Associations also requires its members to register trials. Legislation varies. For example, the US Food and Drug Administration Amendments Act of 2007 does not require re…
Clinical and Translational Immunology	7.025	Europe	Yes	Accurate and complete reporting enables readers to fully appraise research, replicate it, and use it. Authors are encouraged to adhere to the following research reporting standards. CONSORT SPIRIT PRISMA PRISMA-P STROBE CARE COREQ STARD and TRIPOD CHEERS the EQUATOR Network Future of Research Communications and e-Scholarship (FORCE11) ARRIVE guidelines National Research Council's Institute for La…	No		Recommended	Accurate and complete reporting enables readers to fully appraise research, replicate it, and use it. Authors are encouraged to adhere to the following research reporting standards. CONSORT SPIRIT PRISMA PRISMA-P STROBE CARE COREQ STARD and TRIPOD CHEERS the EQUATOR Network Future of Research Communications and e-Scholarship (FORCE11) ARRIVE guidelines National Research Council's Institute for La…	Not Mentioned		Not Mentioned		Recommended	Accurate and complete reporting enables readers to fully appraise research, replicate it, and use it. Authors are encouraged to adhere to the following research reporting standards. CONSORT SPIRIT PRISMA PRISMA-P STROBE CARE COREQ STARD and TRIPOD CHEERS the EQUATOR Network Future of Research Communications and e-Scholarship (FORCE11) ARRIVE guidelines National Research Council's Institute for La…	Recommended	Accurate and complete reporting enables readers to fully appraise research, replicate it, and use it. Authors are encouraged to adhere to the following research reporting standards. CONSORT SPIRIT PRISMA PRISMA-P STROBE CARE COREQ STARD and TRIPOD CHEERS the EQUATOR Network Future of Research Communications and e-Scholarship (FORCE11) ARRIVE guidelines National Research Council's Institute for La…	Recommended	Accurate and complete reporting enables readers to fully appraise research, replicate it, and use it. Authors are encouraged to adhere to the following research reporting standards. CONSORT SPIRIT PRISMA PRISMA-P STROBE CARE COREQ STARD and TRIPOD CHEERS the EQUATOR Network Future of Research Communications and e-Scholarship (FORCE11) ARRIVE guidelines National Research Council's Institute for La…	Recommended	Accurate and complete reporting enables readers to fully appraise research, replicate it, and use it. Authors are encouraged to adhere to the following research reporting standards. CONSORT SPIRIT PRISMA PRISMA-P STROBE CARE COREQ STARD and TRIPOD CHEERS the EQUATOR Network Future of Research Communications and e-Scholarship (FORCE11) ARRIVE guidelines National Research Council's Institute for La…	Recommended	Accurate and complete reporting enables readers to fully appraise research, replicate it, and use it. Authors are encouraged to adhere to the following research reporting standards. CONSORT SPIRIT PRISMA PRISMA-P STROBE CARE COREQ STARD and TRIPOD CHEERS the EQUATOR Network Future of Research Communications and e-Scholarship (FORCE11) ARRIVE guidelines National Research Council's Institute for La…	Recommended	Accurate and complete reporting enables readers to fully appraise research, replicate it, and use it. Authors are encouraged to adhere to the following research reporting standards. CONSORT SPIRIT PRISMA PRISMA-P STROBE CARE COREQ STARD and TRIPOD CHEERS the EQUATOR Network Future of Research Communications and e-Scholarship (FORCE11) ARRIVE guidelines National Research Council's Institute for La…	Not Mentioned		Not Mentioned		Recommended	Accurate and complete reporting enables readers to fully appraise research, replicate it, and use it. Authors are encouraged to adhere to the following research reporting standards. CONSORT SPIRIT PRISMA PRISMA-P STROBE CARE COREQ STARD and TRIPOD CHEERS the EQUATOR Network Future of Research Communications and e-Scholarship (FORCE11) ARRIVE guidelines National Research Council's Institute for La…	Recommended	Accurate and complete reporting enables readers to fully appraise research, replicate it, and use it. Authors are encouraged to adhere to the following research reporting standards. CONSORT SPIRIT PRISMA PRISMA-P STROBE CARE COREQ STARD and TRIPOD CHEERS the EQUATOR Network Future of Research Communications and e-Scholarship (FORCE11) ARRIVE guidelines National Research Council's Institute for La…	Recommended	Accurate and complete reporting enables readers to fully appraise research, replicate it, and use it. Authors are encouraged to adhere to the following research reporting standards. CONSORT SPIRIT PRISMA PRISMA-P STROBE CARE COREQ STARD and TRIPOD CHEERS the EQUATOR Network Future of Research Communications and e-Scholarship (FORCE11) ARRIVE guidelines National Research Council's Institute for La…	Recommended	Accurate and complete reporting enables readers to fully appraise research, replicate it, and use it. Authors are encouraged to adhere to the following research reporting standards. CONSORT SPIRIT PRISMA PRISMA-P STROBE CARE COREQ STARD and TRIPOD CHEERS the EQUATOR Network Future of Research Communications and e-Scholarship (FORCE11) ARRIVE guidelines National Research Council's Institute for La…	Required	publicly accessible database	The journal requires that clinical trials are prospectively registered in a publicly accessible database and clinical trial registration numbers should be included in all papers that report their results. Authors are asked to include the name of the trial register and the clinical trial registration number at the end of the Abstract. If the trial is not registered, or was registered retrospective…
Clinical Immunology	6.592	North America	No		No		Not Mentioned		Not Mentioned		Not Mentioned		Not Mentioned		Not Mentioned		Not Mentioned		Not Mentioned		Not Mentioned		Not Mentioned		Not Mentioned		Not Mentioned		Not Mentioned		Not Mentioned		Not Mentioned		Not Mentioned		Does not mention study registration	No study registration statement
Clinical Reviews in Allergy and Immunology	9.963	North America	Yes	Springer Nature advocates complete and transparent reporting of biomedical and biological research and research with biological applications. Authors are recommended to adhere to the minimum reporting guidelines hosted by the EQUATOR Network when preparing their manuscript.	Yes	In absence of specific guidelines it is recommended to adhere to the following guidelines: ICMJE, Defining the Role of Authors and Contributors,	Recommended	Springer Nature advocates complete and transparent reporting of biomedical and biological research and research with biological applications. Authors are recommended to adhere to the minimum reporting guidelines hosted by the EQUATOR Network when preparing their manuscript. Exact requirements may vary depending on the journal; please refer to the journal’s Instructions for Authors. Checklists are…	Not Mentioned		Not Mentioned		Recommended	Springer Nature advocates complete and transparent reporting of biomedical and biological research and research with biological applications. Authors are recommended to adhere to the minimum reporting guidelines hosted by the EQUATOR Network when preparing their manuscript. Exact requirements may vary depending on the journal; please refer to the journal’s Instructions for Authors. Checklists are…	Recommended	Springer Nature advocates complete and transparent reporting of biomedical and biological research and research with biological applications. Authors are recommended to adhere to the minimum reporting guidelines hosted by the EQUATOR Network when preparing their manuscript. Exact requirements may vary depending on the journal; please refer to the journal’s Instructions for Authors. Checklists are…	Recommended	Springer Nature advocates complete and transparent reporting of biomedical and biological research and research with biological applications. Authors are recommended to adhere to the minimum reporting guidelines hosted by the EQUATOR Network when preparing their manuscript. Exact requirements may vary depending on the journal; please refer to the journal’s Instructions for Authors. Checklists are…	Recommended	Springer Nature advocates complete and transparent reporting of biomedical and biological research and research with biological applications. Authors are recommended to adhere to the minimum reporting guidelines hosted by the EQUATOR Network when preparing their manuscript. Exact requirements may vary depending on the journal; please refer to the journal’s Instructions for Authors. Checklists are…	Recommended	Springer Nature advocates complete and transparent reporting of biomedical and biological research and research with biological applications. Authors are recommended to adhere to the minimum reporting guidelines hosted by the EQUATOR Network when preparing their manuscript. Exact requirements may vary depending on the journal; please refer to the journal’s Instructions for Authors. Checklists are…	Recommended	Springer Nature advocates complete and transparent reporting of biomedical and biological research and research with biological applications. Authors are recommended to adhere to the minimum reporting guidelines hosted by the EQUATOR Network when preparing their manuscript. Exact requirements may vary depending on the journal; please refer to the journal’s Instructions for Authors. Checklists are…	Recommended	Springer Nature advocates complete and transparent reporting of biomedical and biological research and research with biological applications. Authors are recommended to adhere to the minimum reporting guidelines hosted by the EQUATOR Network when preparing their manuscript. Exact requirements may vary depending on the journal; please refer to the journal’s Instructions for Authors. Checklists are…	Recommended	Springer Nature advocates complete and transparent reporting of biomedical and biological research and research with biological applications. Authors are recommended to adhere to the minimum reporting guidelines hosted by the EQUATOR Network when preparing their manuscript. Exact requirements may vary depending on the journal; please refer to the journal’s Instructions for Authors. Checklists are…	Recommended	Springer Nature advocates complete and transparent reporting of biomedical and biological research and research with biological applications. Authors are recommended to adhere to the minimum reporting guidelines hosted by the EQUATOR Network when preparing their manuscript. Exact requirements may vary depending on the journal; please refer to the journal’s Instructions for Authors. Checklists are…	Recommended	Springer Nature advocates complete and transparent reporting of biomedical and biological research and research with biological applications. Authors are recommended to adhere to the minimum reporting guidelines hosted by the EQUATOR Network when preparing their manuscript. Exact requirements may vary depending on the journal; please refer to the journal’s Instructions for Authors. Checklists are…	Recommended	Springer Nature advocates complete and transparent reporting of biomedical and biological research and research with biological applications. Authors are recommended to adhere to the minimum reporting guidelines hosted by the EQUATOR Network when preparing their manuscript. Exact requirements may vary depending on the journal; please refer to the journal’s Instructions for Authors. Checklists are…	Recommended	Springer Nature advocates complete and transparent reporting of biomedical and biological research and research with biological applications. Authors are recommended to adhere to the minimum reporting guidelines hosted by the EQUATOR Network when preparing their manuscript. Exact requirements may vary depending on the journal; please refer to the journal’s Instructions for Authors. Checklists are…	Required	Clinicaltrials.gov, World Health Organization (WHO)	To ensure the integrity of the reporting of patient-centered trials, authors must register prospective clinical trials (phase II to IV trials) in suitable publicly available repositories. For example www.clinicaltrials.gov or any of the primary registries that participate in the WHO International Clinical Trials Registry Platform.
Current Allergy and Asthma Reports	5.108	North America	Yes	Springer Nature advocates complete and transparent reporting of biomedical and biological research and research with biological applications. Authors are recommended to adhere to the minimum reporting guidelines hosted by the EQUATOR Network when preparing their manuscript.	Yes	ICMJE, Defining the Role of Authors and Contributors,	Recommended	Randomised trials (CONSORT) and Study protocols (SPIRIT)	Not Mentioned		Not Mentioned		Recommended	Systematic reviews and meta-analyses (PRISMA) and protocols (Prisma-P)	Recommended	Diagnostic/prognostic studies (STARD) and (TRIPOD)	Recommended	Observational studies (STROBE)	Recommended	Animal pre-clinical studies (ARRIVE)	Recommended	Case reports (CARE)	Recommended	Economic evaluations (CHEERS)	Recommended	Qualitative research (SRQR) and (COREQ)	Recommended	Quality improvement studies (SQUIRE)	Recommended	Randomised trials (CONSORT) and Study protocols (SPIRIT)	Recommended	Qualitative research (SRQR) and (COREQ)	Recommended	Diagnostic/prognostic studies (STARD) and (TRIPOD)	Recommended	Systematic reviews and meta-analyses (PRISMA) and protocols (Prisma-P)	Required	Clinicaltrials.gov, World Health Organization (WHO)	To ensure the integrity of the reporting of patient-centered trials, authors must register prospective clinical trials (phase II to IV trials) in suitable publicly available repositories. For example www.clinicaltrials.gov or any of the primary registries that participate in the WHO International Clinical Trials Registry Platform.
Current Opinion in Immunology	8.219	Europe	No		Yes	Individual journals may have particular definitions of authorship (e.g. medical journals may follow the ICMJE definition of authorship [1 ], and authors should ensure that they comply with the policies of the relevant journal.	Required	For relevant journals, authors are expected to conform to industry best standards in in clinical trial registration and presentation, for example the CONSORT guidelines, as further set out in the policies of the relevant journal [1 , 2 ].	Not Mentioned		Not Mentioned		Not Mentioned		Not Mentioned		Not Mentioned		Recommended	All animal experiments should comply with the ARRIVE guidelines and should be carried out in accordance with the U.K. Animals (Scientific Procedures) Act, 1986 and associated guidelines, EU Directive 2010/63/EU for animal experiments, or the National Research Council's Guide for the Care and Use of Laboratory Animals and the authors should clearly indicate in the manuscript that such guidelines h…	Not Mentioned		Not Mentioned		Not Mentioned		Not Mentioned		Not Mentioned		Not Mentioned		Not Mentioned		Not Mentioned		Recommended	No study registration statement, ICMJE	All randomised controlled trials submitted to Drug Resistance Updates whose primary purpose is to affect clinical practice (phase 3 trials) must be registered in accordance with the principles outlined by the International Committee of Medical Journal Editors (ICMJE; http://www.icmje.org/).
Current Topics in Microbiology and Immunology	5.032	Europe	Yes	Springer Nature advocates complete and transparent reporting of biomedical and biological research and research with biological applications. Authors are recommended to adhere to the minimum reporting guidelines hosted by the EQUATOR Network when preparing their manuscript.	Yes	Springer journals encourage collaboration with colleagues in the locations where the research is conducted, and expect their inclusion as co-authors when they fulfill all authorship criteria described above. Contributors who do not meet all criteria for authorship should be listed in the Acknowledgements section. Based oN/Adapted from: a. ICMJE, Defining the Role of Authors and Contributors, http…	Recommended	Checklists are available for a number of study designs, including: Randomised trials (CONSORT) and Study protocols (SPIRIT) Observational studies (STROBE) Systematic reviews and meta-analyses (PRISMA) and protocols (PRISMA-P) Diagnostic/prognostic studies (STARD) and (TRIPOD) Case reports (CARE) Clinical practice guidelines (AGREE) and (RIGHT) Qualitative research (SRQR) and (COREQ) Animal pre-cl…	Not Mentioned		Not Mentioned		Recommended	Checklists are available for a number of study designs, including: Randomised trials (CONSORT) and Study protocols (SPIRIT) Observational studies (STROBE) Systematic reviews and meta-analyses (PRISMA) and protocols (PRISMA-P) Diagnostic/prognostic studies (STARD) and (TRIPOD) Case reports (CARE) Clinical practice guidelines (AGREE) and (RIGHT) Qualitative research (SRQR) and (COREQ) Animal pre-cl…	Recommended	Checklists are available for a number of study designs, including: Randomised trials (CONSORT) and Study protocols (SPIRIT) Observational studies (STROBE) Systematic reviews and meta-analyses (PRISMA) and protocols (PRISMA-P) Diagnostic/prognostic studies (STARD) and (TRIPOD) Case reports (CARE) Clinical practice guidelines (AGREE) and (RIGHT) Qualitative research (SRQR) and (COREQ) Animal pre-cl…	Recommended	Checklists are available for a number of study designs, including: Randomised trials (CONSORT) and Study protocols (SPIRIT) Observational studies (STROBE) Systematic reviews and meta-analyses (PRISMA) and protocols (PRISMA-P) Diagnostic/prognostic studies (STARD) and (TRIPOD) Case reports (CARE) Clinical practice guidelines (AGREE) and (RIGHT) Qualitative research (SRQR) and (COREQ) Animal pre-cl…	Recommended	Checklists are available for a number of study designs, including: Randomised trials (CONSORT) and Study protocols (SPIRIT) Observational studies (STROBE) Systematic reviews and meta-analyses (PRISMA) and protocols (PRISMA-P) Diagnostic/prognostic studies (STARD) and (TRIPOD) Case reports (CARE) Clinical practice guidelines (AGREE) and (RIGHT) Qualitative research (SRQR) and (COREQ) Animal pre-cl…	Recommended	Checklists are available for a number of study designs, including: Randomised trials (CONSORT) and Study protocols (SPIRIT) Observational studies (STROBE) Systematic reviews and meta-analyses (PRISMA) and protocols (PRISMA-P) Diagnostic/prognostic studies (STARD) and (TRIPOD) Case reports (CARE) Clinical practice guidelines (AGREE) and (RIGHT) Qualitative research (SRQR) and (COREQ) Animal pre-cl…	Recommended	Checklists are available for a number of study designs, including: Randomised trials (CONSORT) and Study protocols (SPIRIT) Observational studies (STROBE) Systematic reviews and meta-analyses (PRISMA) and protocols (PRISMA-P) Diagnostic/prognostic studies (STARD) and (TRIPOD) Case reports (CARE) Clinical practice guidelines (AGREE) and (RIGHT) Qualitative research (SRQR) and (COREQ) Animal pre-cl…	Recommended	Checklists are available for a number of study designs, including: Randomised trials (CONSORT) and Study protocols (SPIRIT) Observational studies (STROBE) Systematic reviews and meta-analyses (PRISMA) and protocols (PRISMA-P) Diagnostic/prognostic studies (STARD) and (TRIPOD) Case reports (CARE) Clinical practice guidelines (AGREE) and (RIGHT) Qualitative research (SRQR) and (COREQ) Animal pre-cl…	Recommended	Checklists are available for a number of study designs, including: Randomised trials (CONSORT) and Study protocols (SPIRIT) Observational studies (STROBE) Systematic reviews and meta-analyses (PRISMA) and protocols (PRISMA-P) Diagnostic/prognostic studies (STARD) and (TRIPOD) Case reports (CARE) Clinical practice guidelines (AGREE) and (RIGHT) Qualitative research (SRQR) and (COREQ) Animal pre-cl…	Recommended	Checklists are available for a number of study designs, including: Randomised trials (CONSORT) and Study protocols (SPIRIT) Observational studies (STROBE) Systematic reviews and meta-analyses (PRISMA) and protocols (PRISMA-P) Diagnostic/prognostic studies (STARD) and (TRIPOD) Case reports (CARE) Clinical practice guidelines (AGREE) and (RIGHT) Qualitative research (SRQR) and (COREQ) Animal pre-cl…	Recommended	Checklists are available for a number of study designs, including: Randomised trials (CONSORT) and Study protocols (SPIRIT) Observational studies (STROBE) Systematic reviews and meta-analyses (PRISMA) and protocols (PRISMA-P) Diagnostic/prognostic studies (STARD) and (TRIPOD) Case reports (CARE) Clinical practice guidelines (AGREE) and (RIGHT) Qualitative research (SRQR) and (COREQ) Animal pre-cl…	Recommended	Checklists are available for a number of study designs, including: Randomised trials (CONSORT) and Study protocols (SPIRIT) Observational studies (STROBE) Systematic reviews and meta-analyses (PRISMA) and protocols (PRISMA-P) Diagnostic/prognostic studies (STARD) and (TRIPOD) Case reports (CARE) Clinical practice guidelines (AGREE) and (RIGHT) Qualitative research (SRQR) and (COREQ) Animal pre-cl…	Recommended	Checklists are available for a number of study designs, including: Randomised trials (CONSORT) and Study protocols (SPIRIT) Observational studies (STROBE) Systematic reviews and meta-analyses (PRISMA) and protocols (PRISMA-P) Diagnostic/prognostic studies (STARD) and (TRIPOD) Case reports (CARE) Clinical practice guidelines (AGREE) and (RIGHT) Qualitative research (SRQR) and (COREQ) Animal pre-cl…	Required	Clinicaltrials.gov, World Health Organization (WHO)	To ensure the integrity of the reporting of patient-centered trials, authors must register prospective clinical trials (phase II to IV trials) in suitable publicly available repositories. For example www.clinicaltrials.gov or any of the primary registries that participate in the WHO International Clinical Trials Registry Platform.
Current Tropical Medicine Reports	N/A	North America	Yes	Springer Nature advocates complete and transparent reporting of biomedical and biological research and research with biological applications. Authors are recommended to adhere to the minimum reporting guidelines hosted by the EQUATOR Network when preparing their manuscript.	Yes	http://www.icmje.org/recommendations/browse/roles-and-responsibilities/defining-the-role-of-authors-and-contributors.html	Recommended	Exact requirements may vary depending on the journal; please refer to the journal’s Instructions for Authors. Checklists are available for a number of study designs, including: Randomised trials (CONSORT) and Study protocols (SPIRIT) Observational studies (STROBE) Systematic reviews and meta-analyses (PRISMA) and protocols (Prisma-P) Diagnostic/prognostic studies (STARD) and (TRIPOD) Case reports…	Not Mentioned		Not Mentioned		Recommended	Exact requirements may vary depending on the journal; please refer to the journal’s Instructions for Authors. Checklists are available for a number of study designs, including: Randomised trials (CONSORT) and Study protocols (SPIRIT) Observational studies (STROBE) Systematic reviews and meta-analyses (PRISMA) and protocols (Prisma-P) Diagnostic/prognostic studies (STARD) and (TRIPOD) Case reports…	Recommended	Exact requirements may vary depending on the journal; please refer to the journal’s Instructions for Authors. Checklists are available for a number of study designs, including: Randomised trials (CONSORT) and Study protocols (SPIRIT) Observational studies (STROBE) Systematic reviews and meta-analyses (PRISMA) and protocols (Prisma-P) Diagnostic/prognostic studies (STARD) and (TRIPOD) Case reports…	Recommended	Exact requirements may vary depending on the journal; please refer to the journal’s Instructions for Authors. Checklists are available for a number of study designs, including: Randomised trials (CONSORT) and Study protocols (SPIRIT) Observational studies (STROBE) Systematic reviews and meta-analyses (PRISMA) and protocols (Prisma-P) Diagnostic/prognostic studies (STARD) and (TRIPOD) Case reports…	Recommended	Exact requirements may vary depending on the journal; please refer to the journal’s Instructions for Authors. Checklists are available for a number of study designs, including: Randomised trials (CONSORT) and Study protocols (SPIRIT) Observational studies (STROBE) Systematic reviews and meta-analyses (PRISMA) and protocols (Prisma-P) Diagnostic/prognostic studies (STARD) and (TRIPOD) Case reports…	Recommended	Exact requirements may vary depending on the journal; please refer to the journal’s Instructions for Authors. Checklists are available for a number of study designs, including: Randomised trials (CONSORT) and Study protocols (SPIRIT) Observational studies (STROBE) Systematic reviews and meta-analyses (PRISMA) and protocols (Prisma-P) Diagnostic/prognostic studies (STARD) and (TRIPOD) Case reports…	Recommended	Exact requirements may vary depending on the journal; please refer to the journal’s Instructions for Authors. Checklists are available for a number of study designs, including: Randomised trials (CONSORT) and Study protocols (SPIRIT) Observational studies (STROBE) Systematic reviews and meta-analyses (PRISMA) and protocols (Prisma-P) Diagnostic/prognostic studies (STARD) and (TRIPOD) Case reports…	Recommended	Exact requirements may vary depending on the journal; please refer to the journal’s Instructions for Authors. Checklists are available for a number of study designs, including: Randomised trials (CONSORT) and Study protocols (SPIRIT) Observational studies (STROBE) Systematic reviews and meta-analyses (PRISMA) and protocols (Prisma-P) Diagnostic/prognostic studies (STARD) and (TRIPOD) Case reports…	Recommended	Exact requirements may vary depending on the journal; please refer to the journal’s Instructions for Authors. Checklists are available for a number of study designs, including: Randomised trials (CONSORT) and Study protocols (SPIRIT) Observational studies (STROBE) Systematic reviews and meta-analyses (PRISMA) and protocols (Prisma-P) Diagnostic/prognostic studies (STARD) and (TRIPOD) Case reports…	Recommended	Exact requirements may vary depending on the journal; please refer to the journal’s Instructions for Authors. Checklists are available for a number of study designs, including: Randomised trials (CONSORT) and Study protocols (SPIRIT) Observational studies (STROBE) Systematic reviews and meta-analyses (PRISMA) and protocols (Prisma-P) Diagnostic/prognostic studies (STARD) and (TRIPOD) Case reports…	Recommended	Exact requirements may vary depending on the journal; please refer to the journal’s Instructions for Authors. Checklists are available for a number of study designs, including: Randomised trials (CONSORT) and Study protocols (SPIRIT) Observational studies (STROBE) Systematic reviews and meta-analyses (PRISMA) and protocols (Prisma-P) Diagnostic/prognostic studies (STARD) and (TRIPOD) Case reports…	Recommended	Exact requirements may vary depending on the journal; please refer to the journal’s Instructions for Authors. Checklists are available for a number of study designs, including: Randomised trials (CONSORT) and Study protocols (SPIRIT) Observational studies (STROBE) Systematic reviews and meta-analyses (PRISMA) and protocols (Prisma-P) Diagnostic/prognostic studies (STARD) and (TRIPOD) Case reports…	Recommended	Exact requirements may vary depending on the journal; please refer to the journal’s Instructions for Authors. Checklists are available for a number of study designs, including: Randomised trials (CONSORT) and Study protocols (SPIRIT) Observational studies (STROBE) Systematic reviews and meta-analyses (PRISMA) and protocols (Prisma-P) Diagnostic/prognostic studies (STARD) and (TRIPOD) Case reports…	Required	Clinicaltrials.gov, World Health Organization (WHO)	The World Health Organization (WHO) definition of a clinical trial is "any research study that prospectively assigns human participants or groups of humans to one or more health-related interventions to evaluate the effects on health outcomes". The WHO defines health interventions as “A health intervention is an act performed for, with or on behalf of a person or population whose purpose is to as…
Cytokine	4.033	Europe	No		Yes	These guidelines are designed specifically for primary research journals, but may also be relevant for review and other professional publications as well. Individual journals will often have more elaborate or more distinct ethical procedures, generally reflected in their Guide for Authors, and many journals also accept and are in many cases founding participants with respect to discipline-specifi…	Recommended	These guidelines are designed specifically for primary research journals, but may also be relevant for review and other professional publications as well. Individual journals will often have more elaborate or more distinct ethical procedures, generally reflected in their Guide for Authors, and many journals also accept and are in many cases founding participants with respect to discipline-specifi…	Not Mentioned		Not Mentioned		Not Mentioned		Not Mentioned		Not Mentioned		Not Mentioned		Not Mentioned		Not Mentioned		Not Mentioned		Not Mentioned		Not Mentioned		Not Mentioned		Not Mentioned		Not Mentioned		Does not mention study registration	No study registration statement
Cytokine and Growth Factor Reviews	12.32	Europe	No		No		Not Mentioned		Not Mentioned		Not Mentioned		Not Mentioned		Not Mentioned		Not Mentioned		Not Mentioned		Not Mentioned		Not Mentioned		Not Mentioned		Not Mentioned		Not Mentioned		Not Mentioned		Not Mentioned		Not Mentioned		Does not mention study registration	No study registration statement
Cytotherapy	5.786	Europe	No		Yes	In line with the position of the International Committee of Medical Journal Editors, the journal will not consider results posted in the same clinical trials registry in which primary registration resides as a previous publication, if the results posted are presented in the form of a brief structured (less AUTHOR INFORMATION PACK 5 Jan 2023 www.elsevier.com/locate/jcyt 7 than 500 words) abstract …	Recommended	Randomized controlled trials should be presented according to the CONSORT guidelines. At manuscript submission, authors must provide the CONSORT checklist accompanied by a flow diagram that illustrates the progress of patients through the trial, including recruitment, enrollment, randomization, withdrawal and completion, and a detailed description of the randomization procedure. The CONSORT check…	Not Mentioned		Not Mentioned		Not Mentioned		Not Mentioned		Not Mentioned		Recommended	All animal experiments should comply with the ARRIVE guidelines and should be carried out in accordance with the U.K. Animals (Scientific Procedures) Act, 1986 and associated guidelines, EU Directive 2010/63/EU for animal experiments, or the National Research Council's Guide for the Care and Use of Laboratory Animals and the authors should clearly indicate in the manuscript that such guidelines h…	Not Mentioned		Not Mentioned		Not Mentioned		Not Mentioned		Not Mentioned		Not Mentioned		Not Mentioned		Not Mentioned		Recommended	icmje	Registration in a public trials registry is a condition for publication of clinical trials in this journal in accordance with International Committee of Medical Journal Editors recommendations. Trials must register at or before the onset of patient enrolment. The clinical trial registration number should be included at the end of the abstract of the article. A clinical trial is defined as any res…
European Journal of Immunology	6.093	North America	Yes	In health research, the EQUATOR Network promotes useful reporting tools.	Yes	Journals should only consider publishing research which includes individual participants’ information and images where the authors’ have obtained the prior informed consent from all participants. The International Committee of Medical Journal Editors (ICMJE) guidance states:	Recommended	Journals that publish clinical trials should make prospective registration in suitable recommended registries (e.g. ClinicalTrials.gov) a requirement for publication of such trials. They should also follow the CONSORT (CONsolidated Standards of Reporting Trials) guidelines. Clinical trial registration numbers should be included in all papers that report their results. A suitable statement about t…	Not Mentioned		Not Mentioned		Not Mentioned		Not Mentioned		Not Mentioned		Recommended	In life sciences, useful reporting guidelines are promoted by Future of Research Communications and e-Scholarship (FORCE11). Specific reporting guidance that editors can recommend for animal experiments include the ARRIVE guidelines, the National Research Council’s Institute for Laboratory Animal Research guidelines, and the Gold Standard Publication Checklist from Hooijmans and colleagues.	Not Mentioned		Not Mentioned		Not Mentioned		Not Mentioned		Not Mentioned		Not Mentioned		Not Mentioned		Not Mentioned		Recommended	Clinicaltrials.gov, World Health Organization (WHO), Declaration of Helsinki	The World Health Organization andiDeclaration of Helsink both recommend that clinical trials should be registered prospectively, before participants are enrolled. The International Federation of Pharmaceutical Manufacturers and Associations also requires its members to register trials. Legislation varies. For example, the US Food and Drug Administration Amendments Act of 2007 does not require reg…
Expert Review of Clinical Immunology	4.895	Europe	Yes	To aid authors in this, a number of study-design specific consensus-based reporting guidelines have been developed, and we recommend you to use these as guidance prior to submitting your manuscript. A comprehensive list of reporting guidelines for medicine and health research can be accessed via the EQUATOR network website, and for biosciences research via the MIBBI Foundry portal.	Yes	All authors submitting to medicine, biomedicine, health sciences, allied and public health journals should conform to the Uniform Requirements for Manuscripts Submitted to Biomedical Journals, prepared by the International Committee of Medical Journal Editors (ICMJE).	Recommended	Consolidated Standards of Reporting Trials (CONSORT) CONSORT includes various initiatives developed by the CONSORT Group. It aims to reduce the problems arising from inadequate reporting of randomized controlled trials (RCTs). CONSORT provides standards for randomized trials.	Not Mentioned		Not Mentioned		Not Mentioned		Not Mentioned		Not Mentioned		Not Mentioned		Not Mentioned		Not Mentioned		Not Mentioned		Not Mentioned		Not Mentioned		Not Mentioned		Not Mentioned		Not Mentioned		Does not mention study registration	Clinicaltrials.gov, World Health Organization (WHO)	Taylor & Francis is committed to peer-review integrity and upholding the highest standards of review. Once your paper has been assessed for suitability by the editor, it will then be double blind peer-reviewed by at least two independent, anonymous expert referees, each delivering at least one report. If you have shared an earlier version of your Author’s Original Manuscript on a preprint server …
Expert Review of Respiratory Medicine	3.932	Europe	Yes	A comprehensive list of reporting guidelines for medicine and health research can be accessed via the EQUATOR network website, and for biosciences research via the MIBBI Foundry portal.	Yes	Taylor & Francis endorses the recommendations of the International Committee of Medical Journal Editors (ICMJE), which emphasizes that patients and study participants have a right to privacy that should not be infringed without informed consent.	Not Mentioned		Not Mentioned		Not Mentioned		Not Mentioned		Not Mentioned		Not Mentioned		Not Mentioned		Recommended	A clinical case report is a detailed clinical report on an individual patient. As the level of details given in the manuscript can potentially identify the patient, explicit Consent to Publish is required for the publication of the case. Authors must obtain this from the patient (or their guardians if they are not adults or lack capacity to provide informed consent, or next of kin if deceased). T…	Not Mentioned		Not Mentioned		Not Mentioned		Not Mentioned		Not Mentioned		Not Mentioned		Not Mentioned		Required	Clinicaltrials.gov, World Health Organization (WHO), icmje, public repository, publicly accessible registry	In addition to the required informed written consent (as stated above), clinical trial protocols must also be registered in a publicly accessible registry prior to participant recruitment. The public registry must be open to all prospective registrants, and managed by a not-for-profit organization. A list of eligible registries can be found at the WHO International Clinical Trials Registry Platfo…
Frontiers in Immunology	8.877	Europe	No		Yes	Frontiers follows the International Committee of Medical Journal Editors (ICMJE) guidelines which state that, in order to qualify for authorship of a manuscript, the following criteria should be observed:	Recommended	Clinical trial reports should be compliant with the Consolidated Standards of Reporting Trials (CONSORT) by including a flow diagram presenting the enrolment, intervention allocation, follow-up, and data analysis with number of subjects for each and taking into account the CONSORT Checklist of items to include when reporting a randomized clinical trial.	Not Mentioned		Not Mentioned		Not Mentioned		Not Mentioned		Not Mentioned		Recommended	All research submitted to Frontiers for consideration must have been conducted in accordance with Frontiers guidelines on study ethics. In accordance with COPE guidelines, Frontiers reserves the right to reject any manuscript that editors believe does not uphold high ethical standards, even if authors have obtained ethical approval or if ethical approval is not required. Frontiers encourages auth…	Not Mentioned		Not Mentioned		Not Mentioned		Not Mentioned		Not Mentioned		Not Mentioned		Not Mentioned		Not Mentioned		Recommended	World Health Organization (WHO), icmje	The World Health Organization (WHO) International Clinical Trials Registry Platform (ICTRP) defines a clinical trial as "any research study that prospectively assigns human participants or groups of humans to one or more health-related interventions to evaluate the effects on health outcomes." In accordance with the Clinical Trial Registration Statement from the International Committee of Medical…
Human Vaccines and Immunotherapeutics	4.395	North America	Yes	A comprehensive list of reporting guidelines for medicine and health research can be accessed via the EQUATOR network website, and for biosciences research via the MIBBI Foundry portal.	Yes	Taylor & Francis endorses the recommendations of the International Committee of Medical Journal Editors (ICMJE), which emphasizes that patients and study participants have a right to privacy that should not be infringed without informed consent.	Not Mentioned		Not Mentioned		Not Mentioned		Not Mentioned		Not Mentioned		Not Mentioned		Not Mentioned		Recommended	A clinical case report is a detailed clinical report on an individual patient. As the level of details given in the manuscript can potentially identify the patient, explicit Consent to Publish is required for the publication of the case. Authors must obtain this from the patient (or their guardians if they are not adults or lack capacity to provide informed consent, or next of kin if deceased). T…	Not Mentioned		Not Mentioned		Not Mentioned		Not Mentioned		Not Mentioned		Not Mentioned		Not Mentioned		Recommended	Clinicaltrials.gov, World Health Organization (WHO), ICMJE, public repository, publicly accessible registry	In addition to the required informed written consent (as stated above), clinical trial protocols must also be registered in a publicly accessible registry prior to participant recruitment. The public registry must be open to all prospective registrants, and managed by a not-for-profit organization. A list of eligible registries can be found at the WHO International Clinical Trials Registry Platfo…
Immune Network	6.035	Asia	No		Yes	All of the manuscripts should be prepared in strict observation of research and publication ethics guidelines recommended by the Council of Science Editors (https://www.councilscienceeditors.org/); International Committee of Medical Journal Editors (ICMJE, http://www.icmje.org); World Association of Medical Editors (WAME, https://www.wame.org); and the Korean Association of Medical Journal Editor…	Required	Immune Network requires compliance with some or all of the following reporting guidelines: • CONSORT for reporting of randomized controlled trials (http://www.consort-statement.org/) • STARD for reporting of diagnostic accuracy studies (http://www.stard-statement.org/) • STROBE for reporting of observational studies in epidemiology (http://www.strobe-statement.org/) • PRISMA for reporting of syst…	Required	Immune Network requires compliance with some or all of the following reporting guidelines: • CONSORT for reporting of randomized controlled trials (http://www.consort-statement.org/) • STARD for reporting of diagnostic accuracy studies (http://www.stard-statement.org/) • STROBE for reporting of observational studies in epidemiology (http://www.strobe-statement.org/) • PRISMA for reporting of syst…	Not Mentioned		Required	Immune Network requires compliance with some or all of the following reporting guidelines: • CONSORT for reporting of randomized controlled trials (http://www.consort-statement.org/) • STARD for reporting of diagnostic accuracy studies (http://www.stard-statement.org/) • STROBE for reporting of observational studies in epidemiology (http://www.strobe-statement.org/) • PRISMA for reporting of syst…	Required	Immune Network requires compliance with some or all of the following reporting guidelines: • CONSORT for reporting of randomized controlled trials (http://www.consort-statement.org/) • STARD for reporting of diagnostic accuracy studies (http://www.stard-statement.org/) • STROBE for reporting of observational studies in epidemiology (http://www.strobe-statement.org/) • PRISMA for reporting of syst…	Required	Immune Network requires compliance with some or all of the following reporting guidelines: • CONSORT for reporting of randomized controlled trials (http://www.consort-statement.org/) • STARD for reporting of diagnostic accuracy studies (http://www.stard-statement.org/) • STROBE for reporting of observational studies in epidemiology (http://www.strobe-statement.org/) • PRISMA for reporting of syst…	Not Mentioned		Not Mentioned		Not Mentioned		Not Mentioned		Not Mentioned		Not Mentioned		Not Mentioned		Not Mentioned		Required	Immune Network requires compliance with some or all of the following reporting guidelines: • CONSORT for reporting of randomized controlled trials (http://www.consort-statement.org/) • STARD for reporting of diagnostic accuracy studies (http://www.stard-statement.org/) • STROBE for reporting of observational studies in epidemiology (http://www.strobe-statement.org/) • PRISMA for reporting of syst…	Recommended	Clinicaltrials.gov, World Health Organization (WHO), ISRCTN register, the University Hospital Medical Information Network, the Netherlands Trial Register, and the Clinical Research Information Service of the Korea National Institute of Health	Immune Network accepts the registration in any of the primary registries that participate in the WHO International Clinical Trials Portal (see http://www.who.int/ictrp/about/details/en/index.html), as well as NIH ClinicalTrials.gov (http://www.clinicaltrials.gov/); ISRCTN register (www.ISRCTN.org); the University Hospital Medical Information Network (www.umin.ac.jp/ctr/index/htm); the Netherlands…
Immunity	39.536	North America	No		No		Required	5. For clinical trials, the registered clinical trial number must be reported, and the CONSORT diagram included. If accepted, articles must adhere to the STAR Methods format. Please see our editorial, as well as the STAR Methods launch site, to learn how STAR Methods helps align our papers to external reporting guidelines to improve transparency and robust and rigorous reporting of methods detail…	Not Mentioned		Not Mentioned		Not Mentioned		Recommended	We encourage but do not require authors to follow the STAR Methods format when articles are initially submitted. However, for submission we do require that sufficient information about design and analysis is included so that the editors and reviewers can evaluate the paper accurately and appropriately. Failure to provide sufficient design and analysis transparency may result in delays in the cons…	Not Mentioned		Recommended	We suggest that researchers carrying out experiments with animals refer to the ARRIVE guidelines and recommendations from an NIH-sponsored workshop regarding experimental design and reporting standards.	Not Mentioned		Not Mentioned		Not Mentioned		Not Mentioned		Not Mentioned		Not Mentioned		Not Mentioned		Not Mentioned		Recommended	World Health Organization (WHO)	Cell Press journals support the pre-registration of both clinical trials and analysis plans in curated, public repositories when authors consider it appropriate. Individual Cell Press journals may require pre-registration of clinical trials in a WHO-compliant registry. If authors inform us that they have pre-registered their studies, their published article will indicate where the pre-registered …
Immunobiology	3.372	Europe	No		Yes	These guidelines are designed specifically for primary research journals, but may also be relevant for review and other professional publications as well. Individual journals will often have more elaborate or more distinct ethical procedures, generally reflected in their Guide for Authors, and many journals also accept and are in many cases founding participants with respect to discipline-specifi…	Recommended	These guidelines are designed specifically for primary research journals, but may also be relevant for review and other professional publications as well. Individual journals will often have more elaborate or more distinct ethical procedures, generally reflected in their Guide for Authors, and many journals also accept and are in many cases founding participants with respect to discipline-specifi…	Not Mentioned		Not Mentioned		Not Mentioned		Not Mentioned		Not Mentioned		Recommended	All animal experiments should comply with the ARRIVE guidelines and should be carried out in accordance with the U.K. Animals (Scientific Procedures) Act, 1986 and associated guidelines, EU Directive 2010/63/EU for animal experiments, or the National Research Council's Guide for the Care and Use of Laboratory Animals and the authors should clearly indicate in the manuscript that such guidelines h…	Not Mentioned		Not Mentioned		Not Mentioned		Not Mentioned		Not Mentioned		Not Mentioned		Not Mentioned		Not Mentioned		Does not require	ICMJE	In line with the position of the International Committee of Medical Journal Editors, the journal will not consider results posted in the same clinical trials registry in which primary registration resides to be prior publication if the results posted are presented in the form of a brief structured (less than 500 words) abstract or table. However, divulging results in other circumstances (e.g., in…
Immunological Reviews	16.056	North America	Yes	In health research, the EQUATOR Network promotes useful reporting tools.	Yes	Journals should only consider publishing research which includes individual participants’ information and images where the authors’ have obtained the prior informed consent from all participants. The International Committee of Medical Journal Editors (ICMJE) guidance states:	Recommended	They should also follow the CONSORT (CONsolidated Standards of Reporting Trials) guideline	Not Mentioned		Not Mentioned		Not Mentioned		Not Mentioned		Not Mentioned		Recommended	Specific reporting guidance that editors can recommend for animal experiments include the ARRIVE guidelines, the National Research Council’s Institute for Laboratory Animal Research guidelines, and the Gold Standard Publication Checklist from Hooijmans and colleagues.	Recommended	The CARE guidelines are useful for editors who publish case reports.	Not Mentioned		Not Mentioned		Not Mentioned		Not Mentioned		Not Mentioned		Not Mentioned		Not Mentioned		Does not mention study registration	Clinicaltrials.gov	Journals that publish clinical trials should make prospective registration in suitable recommended registries (e.g. ClinicalTrials.gov) a requirement for publication of such trials. Clinicaltrials.gov, Other suitable registries
Immunology	7.204	North America	Yes	In health research, the EQUATOR Network promotes useful reporting tools.	Yes	There is no universal definition of authorship, and practices vary by discipline and communities especially when individuals collaborate across subject areas. Different disciplines adopt their own criteria, for example, the ICMJE (International Committee of Medical Journal Editors) guidelines are well-known in the biomedical fields, the APA (American Psychological Association) guidelines are used…	Recommended	Journals that publish clinical trials should make prospective registration in suitable recommended registries (e.g. ClinicalTrials.gov) a requirement for publication of such trials. They should also follow the CONSORT (CONsolidated Standards of Reporting Trials) guidelines. Clinical trial registration numbers should be included in all papers that report their results. A suitable statement about t…	Not Mentioned		Not Mentioned		Not Mentioned		Not Mentioned		Not Mentioned		Recommended	In life sciences, useful reporting guidelines are promoted by Future of Research Communications and e-Scholarship (FORCE11). Specific reporting guidance that editors can recommend for animal experiments include the ARRIVE	Recommended	In the case of technical images (for example, radiographs or micrographs), editors should ensure that all information that could identify the subject has been removed from the image. For voices or images of any human subject, permission according to applicable national laws must be sought from research participants before recording or distributing. In many jurisdictions, it is a requirement that …	Not Mentioned		Not Mentioned		Not Mentioned		Not Mentioned		Not Mentioned		Not Mentioned		Not Mentioned		Recommended	Clinicaltrials.gov, World Health Organization (WHO), Declaration of Helsinki, International Federation of Pharmaceutical Manufacturers	The World Health Organization and Declaration of Helsinki both recommend that clinical trials should be registered prospectively, before participants are enrolled. The International Federation of Pharmaceutical Manufacturers and Associations also requires its members to register trials. Legislation varies. For example, the US Food and Drug Administration Amendments Act of 2007 does not require re…
Immunology and Allergy Clinics of North America	3.902	North America	No		Yes	The Clinics Authorship Guidelines are based on the International Committee of Medical Journal Editors’ (ICMJE) authorship criteria (www.icmje.org). The ICMJE recommends that authorship be determined by the following:	Not Mentioned		Not Mentioned		Not Mentioned		Not Mentioned		Not Mentioned		Not Mentioned		Not Mentioned		Not Mentioned		Not Mentioned		Not Mentioned		Not Mentioned		Not Mentioned		Not Mentioned		Not Mentioned		Not Mentioned		Does not mention study registration	No study registration statement
Immunology and Cell Biology	5.007	North America	Yes	Accurate and complete reporting enables readers to fully appraise research, replicate it, and use it. Authors are encouraged to adhere to the following research reporting standards: CONSORT SPIRIT PRISMA PRISMA-P STROBE CARE COREQ STARD and TRIPOD CHEERS the EQUATOR Network Future of Research Communications and e-Scholarship (FORCE11) ARRIVE guidelines National Research Council's Institute for La…	No		Recommended	Accurate and complete reporting enables readers to fully appraise research, replicate it, and use it. Authors are encouraged to adhere to the following research reporting standards: CONSORT SPIRIT PRISMA PRISMA-P STROBE CARE COREQ STARD and TRIPOD CHEERS the EQUATOR Network Future of Research Communications and e-Scholarship (FORCE11) ARRIVE guidelines National Research Council's Institute for La…	Not Mentioned		Not Mentioned		Recommended	Accurate and complete reporting enables readers to fully appraise research, replicate it, and use it. Authors are encouraged to adhere to the following research reporting standards: CONSORT SPIRIT PRISMA PRISMA-P STROBE CARE COREQ STARD and TRIPOD CHEERS the EQUATOR Network Future of Research Communications and e-Scholarship (FORCE11) ARRIVE guidelines National Research Council's Institute for La…	Recommended	Accurate and complete reporting enables readers to fully appraise research, replicate it, and use it. Authors are encouraged to adhere to the following research reporting standards: CONSORT SPIRIT PRISMA PRISMA-P STROBE CARE COREQ STARD and TRIPOD CHEERS the EQUATOR Network Future of Research Communications and e-Scholarship (FORCE11) ARRIVE guidelines National Research Council's Institute for La…	Recommended	Accurate and complete reporting enables readers to fully appraise research, replicate it, and use it. Authors are encouraged to adhere to the following research reporting standards: CONSORT SPIRIT PRISMA PRISMA-P STROBE CARE COREQ STARD and TRIPOD CHEERS the EQUATOR Network Future of Research Communications and e-Scholarship (FORCE11) ARRIVE guidelines National Research Council's Institute for La…	Recommended	Accurate and complete reporting enables readers to fully appraise research, replicate it, and use it. Authors are encouraged to adhere to the following research reporting standards: CONSORT SPIRIT PRISMA PRISMA-P STROBE CARE COREQ STARD and TRIPOD CHEERS the EQUATOR Network Future of Research Communications and e-Scholarship (FORCE11) ARRIVE guidelines National Research Council's Institute for La…	Recommended	Accurate and complete reporting enables readers to fully appraise research, replicate it, and use it. Authors are encouraged to adhere to the following research reporting standards: CONSORT SPIRIT PRISMA PRISMA-P STROBE CARE COREQ STARD and TRIPOD CHEERS the EQUATOR Network Future of Research Communications and e-Scholarship (FORCE11) ARRIVE guidelines National Research Council's Institute for La…	Recommended	Accurate and complete reporting enables readers to fully appraise research, replicate it, and use it. Authors are encouraged to adhere to the following research reporting standards: CONSORT SPIRIT PRISMA PRISMA-P STROBE CARE COREQ STARD and TRIPOD CHEERS the EQUATOR Network Future of Research Communications and e-Scholarship (FORCE11) ARRIVE guidelines National Research Council's Institute for La…	Not Mentioned		Not Mentioned		Recommended	Accurate and complete reporting enables readers to fully appraise research, replicate it, and use it. Authors are encouraged to adhere to the following research reporting standards: CONSORT SPIRIT PRISMA PRISMA-P STROBE CARE COREQ STARD and TRIPOD CHEERS the EQUATOR Network Future of Research Communications and e-Scholarship (FORCE11) ARRIVE guidelines National Research Council's Institute for La…	Recommended	Accurate and complete reporting enables readers to fully appraise research, replicate it, and use it. Authors are encouraged to adhere to the following research reporting standards: CONSORT SPIRIT PRISMA PRISMA-P STROBE CARE COREQ STARD and TRIPOD CHEERS the EQUATOR Network Future of Research Communications and e-Scholarship (FORCE11) ARRIVE guidelines National Research Council's Institute for La…	Recommended	Accurate and complete reporting enables readers to fully appraise research, replicate it, and use it. Authors are encouraged to adhere to the following research reporting standards: CONSORT SPIRIT PRISMA PRISMA-P STROBE CARE COREQ STARD and TRIPOD CHEERS the EQUATOR Network Future of Research Communications and e-Scholarship (FORCE11) ARRIVE guidelines National Research Council's Institute for La…	Recommended	Accurate and complete reporting enables readers to fully appraise research, replicate it, and use it. Authors are encouraged to adhere to the following research reporting standards: CONSORT SPIRIT PRISMA PRISMA-P STROBE CARE COREQ STARD and TRIPOD CHEERS the EQUATOR Network Future of Research Communications and e-Scholarship (FORCE11) ARRIVE guidelines National Research Council's Institute for La…	Required	publicly accessible database	The journal requires that clinical trials are prospectively registered in a publicly accessible database and clinical trial registration numbers should be included in all papers that report their results. Authors are asked to include the name of the trial register and the clinical trial registration number at the end of the Abstract. If the trial is not registered, or was registered retrospective…
Immunology Letters	4.131	Europe	No		Yes	These guidelines are designed specifically for primary research journals, but may also be relevant for review and other professional publications as well. Individual journals will often have more elaborate or more distinct ethical procedures, generally reflected in their Guide for Authors, and many journals also accept and are in many cases founding participants with respect to discipline-specifi…	Recommended	These guidelines are designed specifically for primary research journals, but may also be relevant for review and other professional publications as well. Individual journals will often have more elaborate or more distinct ethical procedures, generally reflected in their Guide for Authors, and many journals also accept and are in many cases founding participants with respect to discipline-specifi…	Not Mentioned		Not Mentioned		Not Mentioned		Not Mentioned		Not Mentioned		Not Mentioned		Not Mentioned		Not Mentioned		Not Mentioned		Not Mentioned		Not Mentioned		Not Mentioned		Not Mentioned		Not Mentioned		Does not mention study registration	No study registration statement
Immunotherapy	4.136	Europe	No		Yes	In addition, each author must complete and submit the journal's copyright transfer agreement, which includes a section on the disclosure of potential conflicts of interest based on the recommendations of the International Committee of Medical Journal Editors, "Uniform Requirements for Manuscripts Submitted to Biomedical Journals" (www.icmje.org/update.html). A copy of the form is made available t…	Not Mentioned		Not Mentioned		Not Mentioned		Not Mentioned		Not Mentioned		Not Mentioned		Not Mentioned		Not Mentioned		Not Mentioned		Not Mentioned		Not Mentioned		Not Mentioned		Not Mentioned		Not Mentioned		Not Mentioned		Recommended	Clinicaltrials.gov	Future Medicine titles prefer to publish clinical trials that have been included in a clinical trials registry that is accessible to the public at no charge, is electronically searchable, is open to prospective registrants and is managed by a not-for-profit organization, such as www.clinicaltrials.gov (sponsored by the United States National Library of Medicine). Where a clinical trial registrati…
Inflammation	4.361	North America	Yes	Springer Nature advocates complete and transparent reporting of biomedical and biological research and research with biological applications. Authors are recommended to adhere to the minimum reporting guidelines hosted by the EQUATOR Network when preparing their manuscript.	Yes	http://www.icmje.org/recommendations/browse/roles-and-responsibilities/defining-the-role-of-authors-and-contributors.html	Recommended	Exact requirements may vary depending on the journal; please refer to the journal’s Instructions for Authors. Checklists are available for a number of study designs, including: Randomised trials (CONSORT) and Study protocols (SPIRIT) Observational studies (STROBE) Systematic reviews and meta-analyses (PRISMA) and protocols (Prisma-P) Diagnostic/prognostic studies (STARD) and (TRIPOD) Case reports…	Not Mentioned		Not Mentioned		Recommended	Exact requirements may vary depending on the journal; please refer to the journal’s Instructions for Authors. Checklists are available for a number of study designs, including: Randomised trials (CONSORT) and Study protocols (SPIRIT) Observational studies (STROBE) Systematic reviews and meta-analyses (PRISMA) and protocols (Prisma-P) Diagnostic/prognostic studies (STARD) and (TRIPOD) Case reports…	Recommended	Exact requirements may vary depending on the journal; please refer to the journal’s Instructions for Authors. Checklists are available for a number of study designs, including: Randomised trials (CONSORT) and Study protocols (SPIRIT) Observational studies (STROBE) Systematic reviews and meta-analyses (PRISMA) and protocols (Prisma-P) Diagnostic/prognostic studies (STARD) and (TRIPOD) Case reports…	Recommended	Exact requirements may vary depending on the journal; please refer to the journal’s Instructions for Authors. Checklists are available for a number of study designs, including: Randomised trials (CONSORT) and Study protocols (SPIRIT) Observational studies (STROBE) Systematic reviews and meta-analyses (PRISMA) and protocols (Prisma-P) Diagnostic/prognostic studies (STARD) and (TRIPOD) Case reports…	Recommended	Exact requirements may vary depending on the journal; please refer to the journal’s Instructions for Authors. Checklists are available for a number of study designs, including: Randomised trials (CONSORT) and Study protocols (SPIRIT) Observational studies (STROBE) Systematic reviews and meta-analyses (PRISMA) and protocols (Prisma-P) Diagnostic/prognostic studies (STARD) and (TRIPOD) Case reports…	Recommended	Exact requirements may vary depending on the journal; please refer to the journal’s Instructions for Authors. Checklists are available for a number of study designs, including: Randomised trials (CONSORT) and Study protocols (SPIRIT) Observational studies (STROBE) Systematic reviews and meta-analyses (PRISMA) and protocols (Prisma-P) Diagnostic/prognostic studies (STARD) and (TRIPOD) Case reports…	Recommended	Exact requirements may vary depending on the journal; please refer to the journal’s Instructions for Authors. Checklists are available for a number of study designs, including: Randomised trials (CONSORT) and Study protocols (SPIRIT) Observational studies (STROBE) Systematic reviews and meta-analyses (PRISMA) and protocols (Prisma-P) Diagnostic/prognostic studies (STARD) and (TRIPOD) Case reports…	Recommended	Exact requirements may vary depending on the journal; please refer to the journal’s Instructions for Authors. Checklists are available for a number of study designs, including: Randomised trials (CONSORT) and Study protocols (SPIRIT) Observational studies (STROBE) Systematic reviews and meta-analyses (PRISMA) and protocols (Prisma-P) Diagnostic/prognostic studies (STARD) and (TRIPOD) Case reports…	Recommended	Exact requirements may vary depending on the journal; please refer to the journal’s Instructions for Authors. Checklists are available for a number of study designs, including: Randomised trials (CONSORT) and Study protocols (SPIRIT) Observational studies (STROBE) Systematic reviews and meta-analyses (PRISMA) and protocols (Prisma-P) Diagnostic/prognostic studies (STARD) and (TRIPOD) Case reports…	Recommended	Exact requirements may vary depending on the journal; please refer to the journal’s Instructions for Authors. Checklists are available for a number of study designs, including: Randomised trials (CONSORT) and Study protocols (SPIRIT) Observational studies (STROBE) Systematic reviews and meta-analyses (PRISMA) and protocols (Prisma-P) Diagnostic/prognostic studies (STARD) and (TRIPOD) Case reports…	Recommended	Exact requirements may vary depending on the journal; please refer to the journal’s Instructions for Authors. Checklists are available for a number of study designs, including: Randomised trials (CONSORT) and Study protocols (SPIRIT) Observational studies (STROBE) Systematic reviews and meta-analyses (PRISMA) and protocols (Prisma-P) Diagnostic/prognostic studies (STARD) and (TRIPOD) Case reports…	Recommended	Exact requirements may vary depending on the journal; please refer to the journal’s Instructions for Authors. Checklists are available for a number of study designs, including: Randomised trials (CONSORT) and Study protocols (SPIRIT) Observational studies (STROBE) Systematic reviews and meta-analyses (PRISMA) and protocols (Prisma-P) Diagnostic/prognostic studies (STARD) and (TRIPOD) Case reports…	Recommended	Exact requirements may vary depending on the journal; please refer to the journal’s Instructions for Authors. Checklists are available for a number of study designs, including: Randomised trials (CONSORT) and Study protocols (SPIRIT) Observational studies (STROBE) Systematic reviews and meta-analyses (PRISMA) and protocols (Prisma-P) Diagnostic/prognostic studies (STARD) and (TRIPOD) Case reports…	Required	Clinicaltrials.gov, World Health Organization (WHO)	The World Health Organization (WHO) definition of a clinical trial is "any research study that prospectively assigns human participants or groups of humans to one or more health-related interventions to evaluate the effects on health outcomes". The WHO defines health interventions as “A health intervention is an act performed for, with or on behalf of a person or population whose purpose is to as…
Inflammation and Regeneration	8.388	Europe	Yes	We strongly recommend that authors refer to the minimum reporting guidelines for health research hosted by the EQUATOR Network when preparing their manuscript, and FAIRsharing.org for reporting checklists for biological and biomedical research, where applicable.	Yes	BMC is a member of the Committee on Publication Ethics (COPE) and endorses the World Association of Medical Editors (WAME) Policy Statement on Geopolitical Intrusion on Editorial Decisions. BMC also endorses the International Committee of Medical Journal Editors (ICMJE) Recommendations for the Conduct, Reporting, Editing and Publication of Scholarly Work in Medical Journals.	Recommended	Randomized controlled trials (CONSORT)	Not Mentioned		Not Mentioned		Recommended	Systematic reviews and meta-analyses* (PRISMA) and protocols (PRISMA-P)	Recommended	Diagnostic/prognostic studies (STARD and TRIPOD)	Recommended	Observational studies (STROBE)	Recommended	Pre-clinical animal studies (ARRIVE)	Recommended	Case reports (CARE)	Recommended	Economic evaluations (CHEERS)	Not Mentioned		Not Mentioned		Recommended	Protocols for randomized controlled protocols (SPIRIT)	Recommended	Qualitative research (COREQ)	Recommended	Diagnostic/prognostic studies (STARD and TRIPOD)	Recommended	Systematic reviews and meta-analyses* (PRISMA) and protocols (PRISMA-P)	Recommended	Clinicaltrials.gov, World Health Organization (WHO), PROSPERO	The ICMJE uses the World Health Organization (WHO) definition of a clinical trial, which is "any research study that prospectively assigns human participants or groups of humans to one or more health-related interventions to evaluate the effects on health outcomes". This definition includes phase I to IV trials. The ICMJE defines health-related interventions as "any intervention used to modify a …
Inflammatory Bowel Diseases	6.502	North America	No		Yes	Each person listed as an author is expected to follow the authorship criteria put forth by the ICMJE. Deceased persons who meet the criteria for inclusion as coauthors should be so included, with an Author Information note indicating the date of death.	Not Mentioned		Not Mentioned		Not Mentioned		Not Mentioned		Not Mentioned		Required	The STROBE statement must be used when reporting observational research.	Not Mentioned		Not Mentioned		Not Mentioned		Not Mentioned		Not Mentioned		Not Mentioned		Not Mentioned		Not Mentioned		Not Mentioned		Required	IBD	All clinical trials that involve investigational drugs supported by a pharmaceutical firm or investigational devices supported by a device manufacturer must be registered at the time that a manuscript is submitted to IBD for publication. The registry and registration number must be stated in the first paragraph of the Methods section of the manuscript.
International Archives of Allergy and Immunology	3.349	Europe	Yes	Research Articles report on primary research. They must describe significant and original observations. Consideration for publication is based on the article’s originality, novelty, and scientific soundness, and the appropriateness of its analysis. Research Articles are reports of original work. Authors are asked to follow the EQUATOR Network for Research Articles.	Yes	The presentation of manuscripts should follow the Uniform Requirements for Manuscripts Submitted to Biomedical Journals from the International Committee of Medical Journal Editors (ICMJE).	Required	In accordance with the ICMJE recommendations, all clinical trials should be registered in a publicly available registry approved by the WHO or ICMJE (see the list here) and the clinical trial number must be clearly stated in the manuscript. Manuscripts reporting clinical trials must adhere to the relevant reporting guidelines for their study design, such as CONSORT for randomized controlled trial…	Not Mentioned		Not Mentioned		Not Mentioned		Not Mentioned		Not Mentioned		Required	Experimental research on vertebrates or any regulated invertebrates must have been approved by the authors' Institutional Animal Care and Use Committee (IACUC) or equivalent ethics committee and must follow internationally recognized guidelines such as the ARRIVE guidelines. In the manuscript, authors should specify the name of the ethics committee or other relevant authority who approved the stu…	Not Mentioned		Not Mentioned		Not Mentioned		Not Mentioned		Not Mentioned		Not Mentioned		Not Mentioned		Not Mentioned		Recommended	World Health Organization (WHO), icmje	In accordance with the ICMJE recommendations, all clinical trials should be registered in a publicly available registry approved by the WHO or ICMJE (see the list here) and the clinical trial number must be clearly stated in the manuscript. Manuscripts reporting clinical trials must adhere to the relevant reporting guidelines for their study design, such as CONSORT for randomized controlled trial…
International Forum of Allergy and Rhinology	4.52	North America	No		Yes	The journal's definition of what qualifies as authorship is based on the Uniform Requirements for Manuscripts Submitted to Biomedical Journals, established by the International Committee of Medical Journal Editors (ICMJE). Authors are those who have contributed to the conception and design of the article, the acquisition of data, or the analysis and interpretation of data, as well as the writing …	Not Mentioned		Not Mentioned		Not Mentioned		Not Mentioned		Not Mentioned		Not Mentioned		Not Mentioned		Not Mentioned		Not Mentioned		Not Mentioned		Not Mentioned		Not Mentioned		Not Mentioned		Not Mentioned		Not Mentioned		Does not mention study registration	No study registration statement
International Immunology	6.306	Europe	No		No		Not Mentioned		Not Mentioned		Not Mentioned		Not Mentioned		Not Mentioned		Not Mentioned		Recommended	When preparing your manuscript, we recommend referring to the ARRIVE guidelines.	Not Mentioned		Not Mentioned		Not Mentioned		Not Mentioned		Not Mentioned		Not Mentioned		Not Mentioned		Not Mentioned		Does not mention study registration	No study registration statement
International Immunopharmacology	5.597	Europe	No		Yes	Publication of some kinds of articles (e.g. clinical guidelines, translations) in more than one journal is sometimes justifiable, provided certain conditions are met. The authors and editors of the journals concerned must agree to the secondary publication, which must reflect the same data and interpretation of the primary document. The primary reference must be cited in the secondary publication…	Recommended	These guidelines are designed specifically for primary research journals, but may also be relevant for review and other professional publications as well. Individual journals will often have more elaborate or more distinct ethical procedures, generally reflected in their Guide for Authors, and many journals also accept and are in many cases founding participants with respect to discipline-specifi…	Not Mentioned		Not Mentioned		Not Mentioned		Not Mentioned		Not Mentioned		Not Mentioned		Not Mentioned		Not Mentioned		Not Mentioned		Not Mentioned		Not Mentioned		Not Mentioned		Not Mentioned		Not Mentioned		Does not mention study registration	No study registration statement
International Journal of Inflammation	N/A	North America	No		Yes	All listed authors must have made a significant scientific contribution to the research in the manuscript, approved its claims, and agreed to be an author. It is important to list everyone who made a significant scientific contribution. We refer to the ICMJE guidelines. Author contributions may be described at the end of the submission, optionally using roles defined by CRediT. Submitting authors…	Recommended	Authors are strongly encouraged to use appropriate reporting guidelines when preparing and submitting manuscripts, to maximize transparency and reproducibility. Our editors and reviewers are also encouraged to use them in the review process. Completed checklists should be provided in the supplementary files on submission. We particularly encourage the use of: CONSORT for randomized controlled tri…	Not Mentioned		Not Mentioned		Recommended	Authors are strongly encouraged to use appropriate reporting guidelines when preparing and submitting manuscripts, to maximize transparency and reproducibility. Our editors and reviewers are also encouraged to use them in the review process. Completed checklists should be provided in the supplementary files on submission. We particularly encourage the use of: CONSORT for randomized controlled tri…	Recommended	Authors are strongly encouraged to use appropriate reporting guidelines when preparing and submitting manuscripts, to maximize transparency and reproducibility. Our editors and reviewers are also encouraged to use them in the review process. Completed checklists should be provided in the supplementary files on submission. We particularly encourage the use of: CONSORT for randomized controlled tri…	Recommended	Authors are strongly encouraged to use appropriate reporting guidelines when preparing and submitting manuscripts, to maximize transparency and reproducibility. Our editors and reviewers are also encouraged to use them in the review process. Completed checklists should be provided in the supplementary files on submission. We particularly encourage the use of: CONSORT for randomized controlled tri…	Recommended	Authors are strongly encouraged to use appropriate reporting guidelines when preparing and submitting manuscripts, to maximize transparency and reproducibility. Our editors and reviewers are also encouraged to use them in the review process. Completed checklists should be provided in the supplementary files on submission. We particularly encourage the use of: CONSORT for randomized controlled tri…	Recommended	Authors are strongly encouraged to use appropriate reporting guidelines when preparing and submitting manuscripts, to maximize transparency and reproducibility. Our editors and reviewers are also encouraged to use them in the review process. Completed checklists should be provided in the supplementary files on submission. We particularly encourage the use of: CONSORT for randomized controlled tri…	Not Mentioned		Recommended	Authors are strongly encouraged to use appropriate reporting guidelines when preparing and submitting manuscripts, to maximize transparency and reproducibility. Our editors and reviewers are also encouraged to use them in the review process. Completed checklists should be provided in the supplementary files on submission. We particularly encourage the use of: CONSORT for randomized controlled tri…	Not Mentioned		Not Mentioned		Not Mentioned		Not Mentioned		Recommended	Authors are strongly encouraged to use appropriate reporting guidelines when preparing and submitting manuscripts, to maximize transparency and reproducibility. Our editors and reviewers are also encouraged to use them in the review process. Completed checklists should be provided in the supplementary files on submission. We particularly encourage the use of: CONSORT for randomized controlled tri…	Recommended	Clinicaltrials.gov, https://www.socialscienceregistry.org/, http://osf.io/, https://egap.org/registry/, http://ridie.3ieimpact.org/	Authors are encouraged to indicate whether the conducted research was preregistered in an independent, institutional registry (e.g., http://clinicaltrials.gov/, https://www.socialscienceregistry.org/, http://osf.io/, https://egap.org/registry/, http://ridie.3ieimpact.org/). Preregistration of studies involves registering the study design, variables, and treatment conditions prior to conducting th…
International Reviews of Immunology	5.631	Europe	Yes	To aid authors in this, a number of study-design specific consensus-based reporting guidelines have been developed, and we recommend you to use these as guidance prior to submitting your manuscript. A comprehensive list of reporting guidelines for medicine and health research can be accessed via the EQUATOR network website, and for biosciences research via the MIBBI Foundry portal.	Yes	Taylor & Francis endorses the recommendations of the International Committee of Medical Journal Editors (ICMJE), which emphasizes that patients and study participants have a right to privacy that should not be infringed without informed consent.	Not Mentioned		Not Mentioned		Not Mentioned		Not Mentioned		Not Mentioned		Not Mentioned		Not Mentioned		Not Mentioned		Not Mentioned		Not Mentioned		Not Mentioned		Not Mentioned		Not Mentioned		Not Mentioned		Not Mentioned		Does not mention study registration	Clinicaltrials.gov, World Health Organization (WHO), ICMJE	In addition to the required informed written consent (as stated above), clinical trial protocols must also be registered in a publicly accessible registry prior to participant recruitment. The public registry must be open to all prospective registrants, and managed by a not-for-profit organization. A list of eligible registries can be found at the WHO International Clinical Trials Registry Platfo…
JHEP Reports	9.917	Europe	Yes	JHEP Reports endorses the use of an appropriate reporting guideline when writing any health research manuscript. You can find the most commonly required reporting guidelines on the EQUATOR Network.	Yes	Registration in a public trials registry is a condition for publication of clinical trials in the JHEP Reports in accordance with ICMJE recommendations.	Recommended	Randomized controlled trials should be presented according to the CONSORT guidelines. At manuscript submission, authors must provide the study protocol, including the statistical analysis plan, and CONSORT checklist accompanied by a flow diagram that illustrates the progress of patients through the trial, including recruitment, enrollment, randomization, withdrawal and completion, and a detailed …	Not Mentioned		Not Mentioned		Required	Systematic reviews PRISMA	Required	Diagnostic/prognostic studies STARD TRIPOD	Recommended	Observational studies STROBE	Required	Animal pre-clinical studies ARRIVE	Required	Case reports CARE	Required	Economic evaluations CHEERS	Required	Qualitative research SRQR COREQ	Required	Quality improvement studies SQUIRE	Required	Study protocols SPIRIT PRISMA-P	Required	Qualitative research SRQR COREQ	Required	Diagnostic/prognostic studies STARD TRIPOD	Required	Study protocols SPIRIT PRISMA-P	Required	ICMJE	Registration of clinical trials Registration in a public trials registry is a condition for publication of clinical trials in the JHEP Reports in accordance with ICMJE recommendations. The trial registration number must be included on the title page of the manuscript reporting a registered clinical trial. Failure to do so will prevent entry to the peer review process.
Journal for ImmunoTherapy of Cancer	13.892	Europe	Yes	The EQUATOR Network is an international initiative that seeks to improve the value of medical research literature by promoting transparent, accurate reporting of research studies. BMJ is a sponsor of its activities.	Yes	JITC adheres to the highest standards concerning its editorial policies on publication ethics, scientific misconduct, consent and peer review criteria. The journal follows guidance produced by bodies that include the Committee on Publication Ethics (COPE), the World Association of Medical Editors (WAME) and the International Committee of Medical Journal Editors (ICMJE). To view all BMJ Journal po…	Does not require	The EQUATOR Network is an international initiative that seeks to improve the value of medical research literature by promoting transparent, accurate reporting of research studies. BMJ is a sponsor of its activities.	Does not require	The EQUATOR Network is an international initiative that seeks to improve the value of medical research literature by promoting transparent, accurate reporting of research studies. BMJ is a sponsor of its activities.	Does not require	The EQUATOR Network is an international initiative that seeks to improve the value of medical research literature by promoting transparent, accurate reporting of research studies. BMJ is a sponsor of its activities.	Does not require	The EQUATOR Network is an international initiative that seeks to improve the value of medical research literature by promoting transparent, accurate reporting of research studies. BMJ is a sponsor of its activities.	Does not require	The EQUATOR Network is an international initiative that seeks to improve the value of medical research literature by promoting transparent, accurate reporting of research studies. BMJ is a sponsor of its activities.	Does not require	The EQUATOR Network is an international initiative that seeks to improve the value of medical research literature by promoting transparent, accurate reporting of research studies. BMJ is a sponsor of its activities.	Does not require	The EQUATOR Network is an international initiative that seeks to improve the value of medical research literature by promoting transparent, accurate reporting of research studies. BMJ is a sponsor of its activities.	Does not require	The EQUATOR Network is an international initiative that seeks to improve the value of medical research literature by promoting transparent, accurate reporting of research studies. BMJ is a sponsor of its activities.	Does not require	The EQUATOR Network is an international initiative that seeks to improve the value of medical research literature by promoting transparent, accurate reporting of research studies. BMJ is a sponsor of its activities.	Does not require	The EQUATOR Network is an international initiative that seeks to improve the value of medical research literature by promoting transparent, accurate reporting of research studies. BMJ is a sponsor of its activities.	Does not require	The EQUATOR Network is an international initiative that seeks to improve the value of medical research literature by promoting transparent, accurate reporting of research studies. BMJ is a sponsor of its activities.	Does not require	The EQUATOR Network is an international initiative that seeks to improve the value of medical research literature by promoting transparent, accurate reporting of research studies. BMJ is a sponsor of its activities.	Does not require	The EQUATOR Network is an international initiative that seeks to improve the value of medical research literature by promoting transparent, accurate reporting of research studies. BMJ is a sponsor of its activities.	Does not require	The EQUATOR Network is an international initiative that seeks to improve the value of medical research literature by promoting transparent, accurate reporting of research studies. BMJ is a sponsor of its activities.	Does not require	The EQUATOR Network is an international initiative that seeks to improve the value of medical research literature by promoting transparent, accurate reporting of research studies. BMJ is a sponsor of its activities.	Required	ICMJE	JITC adheres to BMJ’s Tier 2 data policy. We strongly encourage that data generated by your research that supports your article be made available as soon as possible, wherever legally and ethically possible. We also require data from clinical trials to be made available upon reasonable request. To adhere to ICMJE guidelines, we require that a data sharing plan must be included with trial registra…
Journal of Allergy and Clinical Immunology	13.769	North America	No		Yes	To be listed as an author, an individual must meet the requirements approved by the International Committee of Medical Journal Editors (ICMJE)	Recommended	Randomized controlled trials should be presented according to the CONSORT guidelines. At manuscript submission, authors must provide the CONSORT checklist accompanied by a flow diagram that illustrates the progress of patients through the trial, including recruitment, enrollment, randomization, withdrawal and completion, and a detailed description of the randomization procedure.	Not Mentioned		Not Mentioned		Recommended	For meta-analysis of RCTs, we encourage authors to consult the recommendations of the PRISMA (Preferred Reporting Items for Systematic Reviews and Meta-Analyses) statement, available at www.prisma-statement.org.	Recommended	For reports of diagnostic studies, we recommend the STARD (Standards for Reporting of Diagnostic Accuracy) Statement, available at www.stardstatement.org.	Recommended	When preparing observational reports, we encourage authors to review the STROBE (Strengthening the Reporting of Observational Studies in Epidemiology) Statement, available at www.strobe-statement.org.	Recommended	All animal experiments should comply with the ARRIVE guidelines and should be carried out in accordance with the U.K. Animals (Scientific Procedures) Act, 1986 and associated guidelines, EU Directive 2010/63/EU for animal experiments, or the National Research Council's Guide for the Care and Use of Laboratory Animals and the authors should clearly indicate in the manuscript that such guidelines h…	Not Mentioned		Not Mentioned		Not Mentioned		Not Mentioned		Not Mentioned		Not Mentioned		Not Mentioned		Not Mentioned		Required	ICMJE	Registration in a public trials registry is a condition for publication of clinical trials in this journal in accordance with International Committee of Medical Journal Editors recommendations. Trials must register at or before the onset of patient enrolment. The clinical trial registration number should be included at the end of the abstract of the article. A clinical trial is defined as any res…
Journal of Allergy and Clinical Immunology: In Practice	9.921	Europe	No		Yes	As recommended by the International Committee of Medical Journal Editors (ICMJE) (ICMJE | Recommendations | Defining the Role of Authors and Contributors), in order to be included in the list of authors on a manuscript, an individual must have done all of the following: (1) made substantial contributions to conception and design, acquisition of data, or analysis and interpretation of data; (2) dr…	Required	JACI: In Practice offers expedited reviews for qualifying randomized controlled clinical trials. An expedited review will provide an initial decision within 14 days. To qualify for expedited review, randomized clinical trials must be 1) deemed to be novel, generalizable, and clinically impactful by the editors, 2) registered with ClinicalTrials.gov or a similar acceptable registry, and 3) accompa…	Not Mentioned		Not Mentioned		Recommended	For meta-analysis of RCTs, we encourage authors to consult the recommendations of the PRISMA (Preferred Reporting Items for Systematic Reviews and Meta-Analyses) statement, available at www.prisma-statement.org.	Recommended	For reports of diagnostic studies, we recommend the STARD (Standards for Reporting of Diagnostic Accuracy) Statement, available at www.stardstatement.org.	Recommended	When preparing observational reports, we encourage authors to review the STROBE (Strengthening the Reporting of Observational Studies in Epidemiology) Statement, available at www.strobe-statement.org.	Not Mentioned		Not Mentioned		Not Mentioned		Not Mentioned		Not Mentioned		Not Mentioned		Not Mentioned		Not Mentioned		Recommended	For meta-analysis of RCTs, we encourage authors to consult the recommendations of the PRISMA (Preferred Reporting Items for Systematic Reviews and Meta-Analyses) statement, available at www.prisma-statement.org.	Required	Clinicaltrials.gov	JACI: In Practice offers expedited reviews for qualifying randomized controlled clinical trials. An expedited review will provide an initial decision within 14 days. To qualify for expedited review, randomized clinical trials must be 1) deemed to be novel, generalizable, and clinically impactful by the editors, 2) registered with ClinicalTrials.gov or a similar acceptable registry, and 3) accompa…
Journal of Autoimmunity	10.516	Europe	No		Yes	These guidelines are designed specifically for primary research journals, but may also be relevant for review and other professional publications as well. Individual journals will often have more elaborate or more distinct ethical procedures, generally reflected in their Guide for Authors, and many journals also accept and are in many cases founding participants with respect to discipline-specifi…	Recommended	These guidelines are designed specifically for primary research journals, but may also be relevant for review and other professional publications as well. Individual journals will often have more elaborate or more distinct ethical procedures, generally reflected in their Guide for Authors, and many journals also accept and are in many cases founding participants with respect to discipline-specifi…	Not Mentioned		Not Mentioned		Not Mentioned		Not Mentioned		Not Mentioned		Recommended	All animal experiments should comply with the ARRIVE guidelines and should be carried out in accordance with the U.K. Animals (Scientific Procedures) Act, 1986 and associated guidelines, EU Directive 2010/63/EU for animal experiments, or the National Research Council's Guide for the Care and Use of Laboratory Animals and the authors should clearly indicate in the manuscript that such guidelines h…	Not Mentioned		Not Mentioned		Not Mentioned		Not Mentioned		Not Mentioned		Not Mentioned		Not Mentioned		Not Mentioned		Does not mention study registration	No study registration statement
Journal of Clinical Immunology	7.424	North America	Yes	Springer Nature advocates complete and transparent reporting of biomedical and biological research and research with biological applications. Authors are recommended to adhere to the minimum reporting guidelines hosted by the EQUATOR Network when preparing their manuscript.	Yes	In absence of specific guidelines it is recommended to adhere to the following guidelines: http://www.icmje.org/recommendations/browse/roles-and-responsibilities/defining-the-role-of-authors-and-contributors.html	Recommended	Checklists are available for a number of study designs, including: Randomised trials (CONSORT) and Study protocols (SPIRIT) Observational studies (STROBE) Systematic reviews and meta-analyses (PRISMA) and protocols (Prisma-P) Diagnostic/prognostic studies (STARD) and (TRIPOD) Case reports (CARE) Clinical practice guidelines (AGREE) and (RIGHT) Qualitative research (SRQR) and (COREQ) Animal pre-cl…	Not Mentioned		Not Mentioned		Recommended	Checklists are available for a number of study designs, including: Randomised trials (CONSORT) and Study protocols (SPIRIT) Observational studies (STROBE) Systematic reviews and meta-analyses (PRISMA) and protocols (Prisma-P) Diagnostic/prognostic studies (STARD) and (TRIPOD) Case reports (CARE) Clinical practice guidelines (AGREE) and (RIGHT) Qualitative research (SRQR) and (COREQ) Animal pre-cl…	Recommended	Checklists are available for a number of study designs, including: Randomised trials (CONSORT) and Study protocols (SPIRIT) Observational studies (STROBE) Systematic reviews and meta-analyses (PRISMA) and protocols (Prisma-P) Diagnostic/prognostic studies (STARD) and (TRIPOD) Case reports (CARE) Clinical practice guidelines (AGREE) and (RIGHT) Qualitative research (SRQR) and (COREQ) Animal pre-cl…	Recommended	Checklists are available for a number of study designs, including: Randomised trials (CONSORT) and Study protocols (SPIRIT) Observational studies (STROBE) Systematic reviews and meta-analyses (PRISMA) and protocols (Prisma-P) Diagnostic/prognostic studies (STARD) and (TRIPOD) Case reports (CARE) Clinical practice guidelines (AGREE) and (RIGHT) Qualitative research (SRQR) and (COREQ) Animal pre-cl…	Recommended	Checklists are available for a number of study designs, including: Randomised trials (CONSORT) and Study protocols (SPIRIT) Observational studies (STROBE) Systematic reviews and meta-analyses (PRISMA) and protocols (Prisma-P) Diagnostic/prognostic studies (STARD) and (TRIPOD) Case reports (CARE) Clinical practice guidelines (AGREE) and (RIGHT) Qualitative research (SRQR) and (COREQ) Animal pre-cl…	Recommended	Checklists are available for a number of study designs, including: Randomised trials (CONSORT) and Study protocols (SPIRIT) Observational studies (STROBE) Systematic reviews and meta-analyses (PRISMA) and protocols (Prisma-P) Diagnostic/prognostic studies (STARD) and (TRIPOD) Case reports (CARE) Clinical practice guidelines (AGREE) and (RIGHT) Qualitative research (SRQR) and (COREQ) Animal pre-cl…	Recommended	Checklists are available for a number of study designs, including: Randomised trials (CONSORT) and Study protocols (SPIRIT) Observational studies (STROBE) Systematic reviews and meta-analyses (PRISMA) and protocols (Prisma-P) Diagnostic/prognostic studies (STARD) and (TRIPOD) Case reports (CARE) Clinical practice guidelines (AGREE) and (RIGHT) Qualitative research (SRQR) and (COREQ) Animal pre-cl…	Recommended	Checklists are available for a number of study designs, including: Randomised trials (CONSORT) and Study protocols (SPIRIT) Observational studies (STROBE) Systematic reviews and meta-analyses (PRISMA) and protocols (Prisma-P) Diagnostic/prognostic studies (STARD) and (TRIPOD) Case reports (CARE) Clinical practice guidelines (AGREE) and (RIGHT) Qualitative research (SRQR) and (COREQ) Animal pre-cl…	Recommended	Checklists are available for a number of study designs, including: Randomised trials (CONSORT) and Study protocols (SPIRIT) Observational studies (STROBE) Systematic reviews and meta-analyses (PRISMA) and protocols (Prisma-P) Diagnostic/prognostic studies (STARD) and (TRIPOD) Case reports (CARE) Clinical practice guidelines (AGREE) and (RIGHT) Qualitative research (SRQR) and (COREQ) Animal pre-cl…	Recommended	Checklists are available for a number of study designs, including: Randomised trials (CONSORT) and Study protocols (SPIRIT) Observational studies (STROBE) Systematic reviews and meta-analyses (PRISMA) and protocols (Prisma-P) Diagnostic/prognostic studies (STARD) and (TRIPOD) Case reports (CARE) Clinical practice guidelines (AGREE) and (RIGHT) Qualitative research (SRQR) and (COREQ) Animal pre-cl…	Recommended	Checklists are available for a number of study designs, including: Randomised trials (CONSORT) and Study protocols (SPIRIT) Observational studies (STROBE) Systematic reviews and meta-analyses (PRISMA) and protocols (Prisma-P) Diagnostic/prognostic studies (STARD) and (TRIPOD) Case reports (CARE) Clinical practice guidelines (AGREE) and (RIGHT) Qualitative research (SRQR) and (COREQ) Animal pre-cl…	Recommended	Checklists are available for a number of study designs, including: Randomised trials (CONSORT) and Study protocols (SPIRIT) Observational studies (STROBE) Systematic reviews and meta-analyses (PRISMA) and protocols (Prisma-P) Diagnostic/prognostic studies (STARD) and (TRIPOD) Case reports (CARE) Clinical practice guidelines (AGREE) and (RIGHT) Qualitative research (SRQR) and (COREQ) Animal pre-cl…	Recommended	Checklists are available for a number of study designs, including: Randomised trials (CONSORT) and Study protocols (SPIRIT) Observational studies (STROBE) Systematic reviews and meta-analyses (PRISMA) and protocols (Prisma-P) Diagnostic/prognostic studies (STARD) and (TRIPOD) Case reports (CARE) Clinical practice guidelines (AGREE) and (RIGHT) Qualitative research (SRQR) and (COREQ) Animal pre-cl…	Required	Clinicaltrials.gov, World Health Organization (WHO)	The World Health Organization (WHO) definition of a clinical trial is "any research study that prospectively assigns human participants or groups of humans to one or more health-related interventions to evaluate the effects on health outcomes". The WHO defines health interventions as “A health intervention is an act performed for, with or on behalf of a person or population whose purpose is to as…
Journal of Experimental Medicine	16.424	North America	Yes	We encourage all authors to utilize the EQUATOR network to identify appropriate reporting guidelines based upon study type. Authors should refer to the BRISQ reporting guidelines for any study in which human biospecimens are used. For authors reporting animal research, we encourage use of the ARRIVE guidelines. For studies using cell lines, authors should report the source of the line, whether th…	Yes	RUP follows the recommendations from the International Committee of Medical Journal Editors regarding defining authors and contributors.	Recommended		Recommended		Recommended		Recommended		Recommended		Recommended		Recommended	We encourage all authors to utilize the EQUATOR network to identify appropriate reporting guidelines based upon study type. Authors should refer to the BRISQ reporting guidelines for any study in which human biospecimens are used. For authors reporting animal research, we encourage use of the ARRIVE guidelines. For studies using cell lines, authors should report the source of the line, whether th…	Recommended		Recommended		Recommended		Recommended		Recommended		Recommended		Recommended		Recommended		Does not mention study registration	No study registration statement
Journal of Global Antimicrobial Resistance	3.915	Europe	No		Yes	These guidelines are designed specifically for primary research journals, but may also be relevant for review and other professional publications as well. Individual journals will often have more elaborate or more distinct ethical procedures, generally reflected in their Guide for Authors, and many journals also accept and are in many cases founding participants with respect to discipline-specifi…	Recommended	These guidelines are designed specifically for primary research journals, but may also be relevant for review and other professional publications as well. Individual journals will often have more elaborate or more distinct ethical procedures, generally reflected in their Guide for Authors, and many journals also accept and are in many cases founding participants with respect to discipline-specifi…	Not Mentioned		Not Mentioned		Not Mentioned		Not Mentioned		Not Mentioned		Recommended	All animal experiments should comply with the ARRIVE guidelines and should be carried out in accordance with the U.K. Animals (Scientific Procedures) Act, 1986 and associated guidelines, EU Directive 2010/63/EU for animal experiments, or the National Research Council's Guide for the Care and Use of Laboratory Animals and the authors should clearly indicate in the manuscript that such guidelines h…	Not Mentioned		Not Mentioned		Not Mentioned		Not Mentioned		Not Mentioned		Not Mentioned		Not Mentioned		Not Mentioned		Recommended	ICMJE	Registration in a public trials registry is a condition for publication of clinical trials in this journal in accordance with International Committee of Medical Journal Editors recommendations. Trials must register at or before the onset of patient enrolment. The clinical trial registration number should be included at the end of the abstract of the article. A clinical trial is defined as any res…
Journal of Immunology	6.173	North America	No		Yes	AAI follows the International Committee of Medical Journal Editors (ICMJE) recommendations on the protection of research participants, which states that patients have a right to privacy that should not be violated without informed consent. The editors require nonessential identifiable details to be omitted from all manuscripts and written informed consent will be required if there is any doubt th…	Recommended	Clinical trial reports should be compliant with the Consolidated Standards of Reporting Trials (CONSORT) by including a flow diagram presenting the enrollment, intervention allocation, follow-up, and data analysis with number of subjects for each and taking into account the CONSORT Checklist of items to include when reporting a randomized clinical trial. The recommended trial flow diagram may be …	Not Mentioned		Not Mentioned		Not Mentioned		Not Mentioned		Not Mentioned		Not Mentioned		Not Mentioned		Not Mentioned		Not Mentioned		Not Mentioned		Not Mentioned		Not Mentioned		Not Mentioned		Not Mentioned		Required	World Health Organization (WHO), ICMJE	The World Health Organization defines a clinical trial as "any research study that prospectively assigns human participants or groups of humans to one or more health-related interventions to evaluate the effects on health outcomes." In accordance with the Clinical Trial Registration Statement from the International Committee of Medical Journal Editors (ICMJE), all clinical trials must be register…
Journal of Immunology Research	5.601	Europe	No		No		Recommended	We particularly encourage the use of: CONSORT for randomized controlled trials TREND for non-randomized trials PRISMA for systematic review and meta-analyses CARE for case reports STROBE for observational studies STREGA for genetic association studies SRQR for qualitative studies STARD for diagnostic accuracy studies ARRIVE for animal experiments	Not Mentioned		Not Mentioned		Recommended	We particularly encourage the use of: CONSORT for randomized controlled trials TREND for non-randomized trials PRISMA for systematic review and meta-analyses CARE for case reports STROBE for observational studies STREGA for genetic association studies SRQR for qualitative studies STARD for diagnostic accuracy studies ARRIVE for animal experiments	Recommended	We particularly encourage the use of: CONSORT for randomized controlled trials TREND for non-randomized trials PRISMA for systematic review and meta-analyses CARE for case reports STROBE for observational studies STREGA for genetic association studies SRQR for qualitative studies STARD for diagnostic accuracy studies ARRIVE for animal experiments	Recommended	We particularly encourage the use of: CONSORT for randomized controlled trials TREND for non-randomized trials PRISMA for systematic review and meta-analyses CARE for case reports STROBE for observational studies STREGA for genetic association studies SRQR for qualitative studies STARD for diagnostic accuracy studies ARRIVE for animal experiments	Recommended	We particularly encourage the use of: CONSORT for randomized controlled trials TREND for non-randomized trials PRISMA for systematic review and meta-analyses CARE for case reports STROBE for observational studies STREGA for genetic association studies SRQR for qualitative studies STARD for diagnostic accuracy studies ARRIVE for animal experiments	Recommended	We particularly encourage the use of: CONSORT for randomized controlled trials TREND for non-randomized trials PRISMA for systematic review and meta-analyses CARE for case reports STROBE for observational studies STREGA for genetic association studies SRQR for qualitative studies STARD for diagnostic accuracy studies ARRIVE for animal experiments	Not Mentioned		Recommended	We particularly encourage the use of: CONSORT for randomized controlled trials TREND for non-randomized trials PRISMA for systematic review and meta-analyses CARE for case reports STROBE for observational studies STREGA for genetic association studies SRQR for qualitative studies STARD for diagnostic accuracy studies ARRIVE for animal experiments	Not Mentioned		Not Mentioned		Not Mentioned		Not Mentioned		Recommended	We particularly encourage the use of: CONSORT for randomized controlled trials TREND for non-randomized trials PRISMA for systematic review and meta-analyses CARE for case reports STROBE for observational studies STREGA for genetic association studies SRQR for qualitative studies STARD for diagnostic accuracy studies ARRIVE for animal experiments	Recommended	Clinicaltrials.gov, https://www.socialscienceregistry.org/, http://osf.io/, https://egap.org/registry/, http://ridie.3ieimpact.org/)	Authors are encouraged to indicate whether the conducted research was preregistered in an independent, institutional registry (e.g., http://clinicaltrials.gov/, https://www.socialscienceregistry.org/, http://osf.io/, https://egap.org/registry/, http://ridie.3ieimpact.org/). Preregistration of studies involves registering the study design, variables, and treatment conditions prior to conducting th…
Journal of Immunotherapy	4.634	North America	Yes	Here you will find all the BMJ policies relevant to publishing in our journals. BMJ journals follow guidelines on editorial independence produced by the World Association of Medical Editors and the code on good publication practice produced by the Committee on Publication Ethics, the recommendations of the International Committee of Medical Journal Editors, and checklists and advice for good rese…	Yes	JITC adheres to the highest standards concerning its editorial policies on publication ethics, scientific misconduct, consent and peer review criteria. The journal follows guidance produced by bodies that include the Committee on Publication Ethics (COPE), the World Association of Medical Editors (WAME) and the International Committee of Medical Journal Editors (ICMJE). To view all BMJ Journal po…	Recommended	Randomised controlled trials (RCTs): CONSORT guidelines, flowchart and structured abstract checklist	Recommended	Observational studies in epidemiology: STROBE guidelines (also refer to RECORD for observational studies using routinely collected health data) and MOOSE guidelines	Not Mentioned		Recommended	Systematic reviews and meta-analyses: PRISMA guidelines, flowchart and structured abstract checklist	Recommended	Diagnostic accuracy studies: STARD guidelines	Recommended	Observational studies in epidemiology: STROBE guidelines (also refer to RECORD for observational studies using routinely collected health data) and MOOSE guidelines	Recommended	Animal pre-clinical studies: ARRIVE guidelines	Not Mentioned		Recommended	Economic evaluation studies: CHEERS guidelines	Not Mentioned		Recommended	Quality improvement studies: SQUIRE guidelines	Not Mentioned		Not Mentioned		Recommended	Multivariate prediction models: TRIPOD guidelines	Recommended	Systematic reviews and meta-analyses: PRISMA guidelines, flowchart and structured abstract checklist	Recommended	World Health Organization (WHO), ICMJE	To ensure that all trial registries include the same kind of information the World Health Organisation has developed a minimum dataset and a web portal that provides links to the major national and international trial registries. The journals on the International Committee of Medical Journal Editors (ICMJE) now refuse to consider papers reporting unregistered trials and the committee encourages a…
Journal of Infectious Diseases	6.498	North America	Yes	Other types of studies should follow established guidelines, where available. These include STARD (Standards for the Reporting of Diagnostic accuracy studies), STROBE (Strengthening the reporting of observational studies in epidemiology), PRISMA (Transparent Reporting of Systematic Reviews and Meta-Analyses), MOOSE (Meta-analyses of observational studies) and STORMS (Strengthening the Organizatio…	Yes	Authors should observe high standards with respect to publication ethics as set out by the Commission on Publication Ethics (COPE) and International Committee of Medical Journal Editors (ICMJE).	Recommended	Authors of manuscripts describing results of randomized, controlled trials, whether in Major Articles or Brief Reports, should consult guidelines recommended in the revised CONSORT statement.	Recommended	Other types of studies should follow established guidelines, where available. These include STARD (Standards for the Reporting of Diagnostic accuracy studies), STROBE (Strengthening the reporting of observational studies in epidemiology), PRISMA (Transparent Reporting of Systematic Reviews and Meta-Analyses), MOOSE (Meta-analyses of observational studies) and STORMS (Strengthening the Organizatio…	Not Mentioned		Recommended	Other types of studies should follow established guidelines, where available. These include STARD (Standards for the Reporting of Diagnostic accuracy studies), STROBE (Strengthening the reporting of observational studies in epidemiology), PRISMA (Transparent Reporting of Systematic Reviews and Meta-Analyses), MOOSE (Meta-analyses of observational studies) and STORMS (Strengthening the Organizatio…	Recommended	Other types of studies should follow established guidelines, where available. These include STARD (Standards for the Reporting of Diagnostic accuracy studies), STROBE (Strengthening the reporting of observational studies in epidemiology), PRISMA (Transparent Reporting of Systematic Reviews and Meta-Analyses), MOOSE (Meta-analyses of observational studies) and STORMS (Strengthening the Organizatio…	Recommended	Other types of studies should follow established guidelines, where available. These include STARD (Standards for the Reporting of Diagnostic accuracy studies), STROBE (Strengthening the reporting of observational studies in epidemiology), PRISMA (Transparent Reporting of Systematic Reviews and Meta-Analyses), MOOSE (Meta-analyses of observational studies) and STORMS (Strengthening the Organizatio…	Recommended	When reporting animal experiments, authors should indicate whether the institution’s, national research council’s, or any other policy on the care and use of laboratory animals was followed. Authors are encouraged to consult the ARRIVE guidelines recommended by the National Centre for the Replacement, Refinement and Reduction of Animals in Research.	Not Mentioned		Not Mentioned		Not Mentioned		Not Mentioned		Not Mentioned		Not Mentioned		Not Mentioned		Not Mentioned		Does not mention study registration	Clinicaltrials.gov, ICMJE	Registration should occur before patient enrollment. The corresponding author must provide the registry’s URL and the trial’s registration number at the end of the manuscript’s abstract. Information on acceptable registries may be obtained at the ICMJE Web site. The registry of the National Institutes of Health (ClinicalTrials.gov) is free, is open to all investigators and meets JID requirements.
Journal of Innate Immunity	7.358	North America	Yes	Authors are asked to follow the EQUATOR Network for Research Articles.	Yes	The presentation of manuscripts should follow the Uniform Requirements for Manuscripts Submitted to Biomedical Journals from the International Committee of Medical Journal Editors (ICMJE).	Recommended	Clinical Trials: In accordance with the ICMJE recommendations, all clinical trials should be registered in a publicly available registry approved by the WHO or ICMJE (see the list here) and the clinical trial number must be clearly stated in the manuscript. Manuscripts reporting clinical trials must adhere to the relevant reporting guidelines for their study design, such as CONSORT for randomized…	Not Mentioned		Not Mentioned		Not Mentioned		Not Mentioned		Not Mentioned		Required	Studies involving animals: Experimental research on vertebrates or any regulated invertebrates must have been approved by the authors' Institutional Animal Care and Use Committee (IACUC) or equivalent ethics committee and must follow internationally recognized guidelines such as the ARRIVE guidelines. In the manuscript, authors should specify the name of the ethics committee or other relevant aut…	Not Mentioned		Not Mentioned		Not Mentioned		Not Mentioned		Not Mentioned		Not Mentioned		Not Mentioned		Not Mentioned		Recommended	World Health Organization (WHO), ICMJE, publicly available registry	Clinical Trials: In accordance with the ICMJE recommendations, all clinical trials should be registered in a publicly available registry approved by the WHO or ICMJE (see the list here) and the clinical trial number must be clearly stated in the manuscript. Manuscripts reporting clinical trials must adhere to the relevant reporting guidelines for their study design, such as CONSORT for randomized…
Journal of Investigational Allergology and Clinical Immunology	6.988	Europe	No		Yes	The journal subscribes to the Uniform Requirements for Manuscripts Submitted to Biomedical Journals (henceforth the Uniform Requirements) of the International Committee of Medical Journal Editors (ICMJE): http://www.icmje.org. Further specifications follow.	Recommended	Original Articles. Original research papers in allergy and immunopathology, new forms of therapy for allergic and immune disorders, new applications of diagnostic methods, and clinical and experimental studies on the immunopathogenesis of allergic diseases and immune disorders are welcome. Note that a report of a case series may be considered an original article only if there is an explicit objec…	Recommended	Original Articles. Original research papers in allergy and immunopathology, new forms of therapy for allergic and immune disorders, new applications of diagnostic methods, and clinical and experimental studies on the immunopathogenesis of allergic diseases and immune disorders are welcome. Note that a report of a case series may be considered an original article only if there is an explicit objec…	Recommended	Original Articles. Original research papers in allergy and immunopathology, new forms of therapy for allergic and immune disorders, new applications of diagnostic methods, and clinical and experimental studies on the immunopathogenesis of allergic diseases and immune disorders are welcome. Note that a report of a case series may be considered an original article only if there is an explicit objec…	Not Mentioned		Recommended	Original Articles. Original research papers in allergy and immunopathology, new forms of therapy for allergic and immune disorders, new applications of diagnostic methods, and clinical and experimental studies on the immunopathogenesis of allergic diseases and immune disorders are welcome. Note that a report of a case series may be considered an original article only if there is an explicit objec…	Recommended	Original Articles. Original research papers in allergy and immunopathology, new forms of therapy for allergic and immune disorders, new applications of diagnostic methods, and clinical and experimental studies on the immunopathogenesis of allergic diseases and immune disorders are welcome. Note that a report of a case series may be considered an original article only if there is an explicit objec…	Not Mentioned		Not Mentioned		Not Mentioned		Not Mentioned		Not Mentioned		Not Mentioned		Not Mentioned		Not Mentioned				Does not mention study registration	No study registration statement
Journal of Leukocyte Biology	5.854	North America	No		Yes	OUP supports the ICMJE definitions of authorship. Some journals publish their own definitions of authorship – check the journal submission guidelines or editorial policy for details. Definitions of what constitutes authorship vary by journal, research area, or article type but typically authorship is confined to those who have made a significant contribution to the design and execution of the wor…	Does not require	All clinical trials should be registered prospectively in publicly accessible databases (e.g. Clinical Trials and Clinical Trials Register) and manuscripts should include registration numbers and the name of the register. Some journals may require clinical trials to be reported according to CONSORT guidelines.	Not Mentioned		Not Mentioned		Not Mentioned		Not Mentioned		Not Mentioned		Recommended	Where animals are used in research we expect them to have been treated in a humane manner and in line with the ARRIVE guidelines. The International Council for Laboratory Animal Science has published guidelines specifically for editors and Reviewers on how to handle submissions involving animal research. OUP supports these guidelines and, wherever possible, encourages editors and society partners…	Not Mentioned		Not Mentioned		Not Mentioned		Not Mentioned		Not Mentioned		Not Mentioned		Not Mentioned		Not Mentioned		Recommended	Clinicaltrials.gov	All clinical trials should be registered prospectively in publicly accessible databases (e.g. Clinical Trials and Clinical Trials Register) and manuscripts should include registration numbers and the name of the register. Some journals may require clinical trials to be reported according to CONSORT guidelines.
Journal of Microbiology, Immunology and Infection	5.845	Asia	No		Yes	The Editorial Board requires authors to be in compliance with the Uniform Requirements for Manuscripts Submitted to Biomedical Journals (URMs); current URMs are available at http://www.icmje.org.	Recommended	Randomized controlled trials should be presented according to the CONSORT guidelines	Not Mentioned		Not Mentioned		Not Mentioned		Not Mentioned		Not Mentioned		Recommended	All animal experiments should comply with the ARRIVE guidelines and should be carried out in accordance with the U.K. Animals (Scientific Procedures) Act, 1986 and associated guidelines, EU Directive 2010/63/EU for animal experiments, or the National Research Council's Guide for the Care and Use of Laboratory Animals and the authors should clearly indicate in the manuscript that such guidelines h…	Not Mentioned		Not Mentioned		Not Mentioned		Not Mentioned		Not Mentioned		Not Mentioned		Not Mentioned		Not Mentioned		Recommended	ICMJE	Registration in a public trials registry is a condition for publication of clinical trials in this journal in accordance with International Committee of Medical Journal Editors recommendations. Trials must register at or before the onset of patient enrolment. The clinical trial registration number should be included at the end of the abstract of the article. A clinical trial is defined as any AUT…
Journal of NeuroImmune Pharmacology	5.81	North America	Yes	Springer Nature advocates complete and transparent reporting of biomedical and biological research and research with biological applications. Authors are recommended to adhere to the minimum reporting guidelines hosted by the EQUATOR Network when preparing their manuscript.	Yes	http://www.icmje.org/recommendations/browse/roles-and-responsibilities/defining-the-role-of-authors-and-contributors.html	Recommended	Exact requirements may vary depending on the journal; please refer to the journal’s Instructions for Authors. Checklists are available for a number of study designs, including: Randomised trials (CONSORT) and Study protocols (SPIRIT) Observational studies (STROBE) Systematic reviews and meta-analyses (PRISMA) and protocols (Prisma-P) Diagnostic/prognostic studies (STARD) and (TRIPOD) Case reports…	Not Mentioned		Not Mentioned		Recommended	Exact requirements may vary depending on the journal; please refer to the journal’s Instructions for Authors. Checklists are available for a number of study designs, including: Randomised trials (CONSORT) and Study protocols (SPIRIT) Observational studies (STROBE) Systematic reviews and meta-analyses (PRISMA) and protocols (Prisma-P) Diagnostic/prognostic studies (STARD) and (TRIPOD) Case reports…	Recommended	Exact requirements may vary depending on the journal; please refer to the journal’s Instructions for Authors. Checklists are available for a number of study designs, including: Randomised trials (CONSORT) and Study protocols (SPIRIT) Observational studies (STROBE) Systematic reviews and meta-analyses (PRISMA) and protocols (Prisma-P) Diagnostic/prognostic studies (STARD) and (TRIPOD) Case reports…	Recommended	Exact requirements may vary depending on the journal; please refer to the journal’s Instructions for Authors. Checklists are available for a number of study designs, including: Randomised trials (CONSORT) and Study protocols (SPIRIT) Observational studies (STROBE) Systematic reviews and meta-analyses (PRISMA) and protocols (Prisma-P) Diagnostic/prognostic studies (STARD) and (TRIPOD) Case reports…	Recommended	Exact requirements may vary depending on the journal; please refer to the journal’s Instructions for Authors. Checklists are available for a number of study designs, including: Randomised trials (CONSORT) and Study protocols (SPIRIT) Observational studies (STROBE) Systematic reviews and meta-analyses (PRISMA) and protocols (Prisma-P) Diagnostic/prognostic studies (STARD) and (TRIPOD) Case reports…	Recommended	Exact requirements may vary depending on the journal; please refer to the journal’s Instructions for Authors. Checklists are available for a number of study designs, including: Randomised trials (CONSORT) and Study protocols (SPIRIT) Observational studies (STROBE) Systematic reviews and meta-analyses (PRISMA) and protocols (Prisma-P) Diagnostic/prognostic studies (STARD) and (TRIPOD) Case reports…	Recommended	Exact requirements may vary depending on the journal; please refer to the journal’s Instructions for Authors. Checklists are available for a number of study designs, including: Randomised trials (CONSORT) and Study protocols (SPIRIT) Observational studies (STROBE) Systematic reviews and meta-analyses (PRISMA) and protocols (Prisma-P) Diagnostic/prognostic studies (STARD) and (TRIPOD) Case reports…	Recommended	Exact requirements may vary depending on the journal; please refer to the journal’s Instructions for Authors. Checklists are available for a number of study designs, including: Randomised trials (CONSORT) and Study protocols (SPIRIT) Observational studies (STROBE) Systematic reviews and meta-analyses (PRISMA) and protocols (Prisma-P) Diagnostic/prognostic studies (STARD) and (TRIPOD) Case reports…	Recommended	Exact requirements may vary depending on the journal; please refer to the journal’s Instructions for Authors. Checklists are available for a number of study designs, including: Randomised trials (CONSORT) and Study protocols (SPIRIT) Observational studies (STROBE) Systematic reviews and meta-analyses (PRISMA) and protocols (Prisma-P) Diagnostic/prognostic studies (STARD) and (TRIPOD) Case reports…	Recommended	Exact requirements may vary depending on the journal; please refer to the journal’s Instructions for Authors. Checklists are available for a number of study designs, including: Randomised trials (CONSORT) and Study protocols (SPIRIT) Observational studies (STROBE) Systematic reviews and meta-analyses (PRISMA) and protocols (Prisma-P) Diagnostic/prognostic studies (STARD) and (TRIPOD) Case reports…	Recommended	Exact requirements may vary depending on the journal; please refer to the journal’s Instructions for Authors. Checklists are available for a number of study designs, including: Randomised trials (CONSORT) and Study protocols (SPIRIT) Observational studies (STROBE) Systematic reviews and meta-analyses (PRISMA) and protocols (Prisma-P) Diagnostic/prognostic studies (STARD) and (TRIPOD) Case reports…	Recommended	Exact requirements may vary depending on the journal; please refer to the journal’s Instructions for Authors. Checklists are available for a number of study designs, including: Randomised trials (CONSORT) and Study protocols (SPIRIT) Observational studies (STROBE) Systematic reviews and meta-analyses (PRISMA) and protocols (Prisma-P) Diagnostic/prognostic studies (STARD) and (TRIPOD) Case reports…	Recommended	Exact requirements may vary depending on the journal; please refer to the journal’s Instructions for Authors. Checklists are available for a number of study designs, including: Randomised trials (CONSORT) and Study protocols (SPIRIT) Observational studies (STROBE) Systematic reviews and meta-analyses (PRISMA) and protocols (Prisma-P) Diagnostic/prognostic studies (STARD) and (TRIPOD) Case reports…	Required	Clinicaltrials.gov, World Health Organization (WHO)	The World Health Organization (WHO) definition of a clinical trial is "any research study that prospectively assigns human participants or groups of humans to one or more health-related interventions to evaluate the effects on health outcomes". The WHO defines health interventions as “A health intervention is an act performed for, with or on behalf of a person or population whose purpose is to as…
Journal of Neuroimmunology	3.506	Europe	No		Yes	These guidelines are designed specifically for primary research journals, but may also be relevant for review and other professional publications as well. Individual journals will often have more elaborate or more distinct ethical procedures, generally reflected in their Guide for Authors, and many journals also accept and are in many cases founding participants with respect to discipline-specifi…	Recommended	These guidelines are designed specifically for primary research journals, but may also be relevant for review and other professional publications as well. Individual journals will often have more elaborate or more distinct ethical procedures, generally reflected in their Guide for Authors, and many journals also accept and are in many cases founding participants with respect to discipline-specifi…	Not Mentioned		Not Mentioned		Not Mentioned		Not Mentioned		Not Mentioned		Not Mentioned		Not Mentioned		Not Mentioned		Not Mentioned		Not Mentioned		Not Mentioned		Not Mentioned		Not Mentioned		Not Mentioned		Does not mention study registration	No study registration statement
Journal of Reproductive Immunology	4.141	Europe	Yes	Further information can be obtained from the EQUATOR web site: http://www.equator-network.org/resource-centre/library-of-health-research-reporting/reporting-guidelines	Yes	These guidelines are designed specifically for primary research journals, but may also be relevant for review and other professional publications as well. Individual journals will often have more elaborate or more distinct ethical procedures, generally reflected in their Guide for Authors, and many journals also accept and are in many cases founding participants with respect to discipline-specifi…	Recommended	These guidelines are designed specifically for primary research journals, but may also be relevant for review and other professional publications as well. Individual journals will often have more elaborate or more distinct ethical procedures, generally reflected in their Guide for Authors, and many journals also accept and are in many cases founding participants with respect to discipline-specifi…	Recommended	Review articles: a comprehensive review providing a synthesis and interpretation of prior publications relating to an important research or clinical subject (generally not exceeding 5,000 words, 2-4 figures and/or tables and 50-60 references). An unstructured abstract of no more than 250 words is required. The Introduction should indicate why the topic is important and should state the specific o…	Not Mentioned		Recommended	Review articles: a comprehensive review providing a synthesis and interpretation of prior publications relating to an important research or clinical subject (generally not exceeding 5,000 words, 2-4 figures and/or tables and 50-60 references). An unstructured abstract of no more than 250 words is required. The Introduction should indicate why the topic is important and should state the specific o…	Required	Submission of randomized controlled trials requires inclusion of a checklist and flowchart in accordance with the CONSORT guidelines and the registration number of the trial and the name of the trial registry. Studies of diagnostic accuracy must be reported according to STARD guidelines. Observational studies (cohort, case-control, or cross-sectional designs) must be reported according to the STR…	Required	Submission of randomized controlled trials requires inclusion of a checklist and flowchart in accordance with the CONSORT guidelines and the registration number of the trial and the name of the trial registry. Studies of diagnostic accuracy must be reported according to STARD guidelines. Observational studies (cohort, case-control, or cross-sectional designs) must be reported according to the STR…	Recommended	All animal experiments should comply with the ARRIVE guidelines and should be carried out in accordance with the U.K. Animals (Scientific Procedures) Act, 1986 and associated guidelines, EU Directive 2010/63/EU for animal experiments, or the National Research Council's Guide for the Care and Use of Laboratory Animals and the authors should clearly indicate in the manuscript that such guidelines h…	Not Mentioned		Not Mentioned		Not Mentioned		Not Mentioned		Not Mentioned		Not Mentioned		Not Mentioned		Recommended	Review articles: a comprehensive review providing a synthesis and interpretation of prior publications relating to an important research or clinical subject (generally not exceeding 5,000 words, 2-4 figures and/or tables and 50-60 references). An unstructured abstract of no more than 250 words is required. The Introduction should indicate why the topic is important and should state the specific o…	Does not mention study registration	No study registration statement
Journal of Rheumatology	4.758	North America	No		No		Not Mentioned		Not Mentioned		Not Mentioned		Not Mentioned		Not Mentioned		Not Mentioned		Not Mentioned		Not Mentioned		Not Mentioned		Not Mentioned		Not Mentioned		Not Mentioned		Not Mentioned		Not Mentioned		Not Mentioned		Required	appropriate public registry	For articles reporting clinical trials, registration in an appropriate public registry before the start of patient enrollment is required. Authors of articles reporting registered trials should include the trial registration number in the Abstract and the Methods sections of their manuscript. The registration number will be published in articles accepted for publication.
mAbs	5.942	North America	Yes	A comprehensive list of reporting guidelines for medicine and health research can be accessed via the EQUATOR network website, and for biosciences research via the MIBBI Foundry portal.	Yes	Taylor & Francis endorses the recommendations of the International Committee of Medical Journal Editors (ICMJE), which emphasizes that patients and study participants have a right to privacy that should not be infringed without informed consent.	Recommended	ARRIVE guidelines for in vivo animal studies BRISQ guidelines for human biospecimen studies CARE guidelines for clinical case reports CHEERS guidelines for health economic evaluation studies Conservation science research for using and reporting on interviews CONSIDER statement for research involving indigenous peoples CONSORT guidelines for clinical trials (including extensions) COREQ guidelines …	Not Mentioned		Not Mentioned		Recommended	ARRIVE guidelines for in vivo animal studies BRISQ guidelines for human biospecimen studies CARE guidelines for clinical case reports CHEERS guidelines for health economic evaluation studies Conservation science research for using and reporting on interviews CONSIDER statement for research involving indigenous peoples CONSORT guidelines for clinical trials (including extensions) COREQ guidelines …	Not Mentioned		Recommended	ARRIVE guidelines for in vivo animal studies BRISQ guidelines for human biospecimen studies CARE guidelines for clinical case reports CHEERS guidelines for health economic evaluation studies Conservation science research for using and reporting on interviews CONSIDER statement for research involving indigenous peoples CONSORT guidelines for clinical trials (including extensions) COREQ guidelines …	Recommended	ARRIVE guidelines for in vivo animal studies BRISQ guidelines for human biospecimen studies CARE guidelines for clinical case reports CHEERS guidelines for health economic evaluation studies Conservation science research for using and reporting on interviews CONSIDER statement for research involving indigenous peoples CONSORT guidelines for clinical trials (including extensions) COREQ guidelines …	Recommended	ARRIVE guidelines for in vivo animal studies BRISQ guidelines for human biospecimen studies CARE guidelines for clinical case reports CHEERS guidelines for health economic evaluation studies Conservation science research for using and reporting on interviews CONSIDER statement for research involving indigenous peoples CONSORT guidelines for clinical trials (including extensions) COREQ guidelines …	Recommended	ARRIVE guidelines for in vivo animal studies BRISQ guidelines for human biospecimen studies CARE guidelines for clinical case reports CHEERS guidelines for health economic evaluation studies Conservation science research for using and reporting on interviews CONSIDER statement for research involving indigenous peoples CONSORT guidelines for clinical trials (including extensions) COREQ guidelines …	Not Mentioned		Not Mentioned		Not Mentioned		Recommended	ARRIVE guidelines for in vivo animal studies BRISQ guidelines for human biospecimen studies CARE guidelines for clinical case reports CHEERS guidelines for health economic evaluation studies Conservation science research for using and reporting on interviews CONSIDER statement for research involving indigenous peoples CONSORT guidelines for clinical trials (including extensions) COREQ guidelines …	Not Mentioned		Recommended	ARRIVE guidelines for in vivo animal studies BRISQ guidelines for human biospecimen studies CARE guidelines for clinical case reports CHEERS guidelines for health economic evaluation studies Conservation science research for using and reporting on interviews CONSIDER statement for research involving indigenous peoples CONSORT guidelines for clinical trials (including extensions) COREQ guidelines …	Required	Clinicaltrials.gov, World Health Organization (WHO), ICMJE	In order to be published in a Taylor & Francis journal, all clinical trials must have been registered in a public repository at the beginning of the research process (prior to patient enrolment). Trial registration numbers should be included in the abstract, with full details in the methods section. The registry should be publicly accessible (at no charge), open to all prospective registrants, an…
Medical Microbiology and Immunology	3.603	North America	Yes	Springer Nature advocates complete and transparent reporting of biomedical and biological research and research with biological applications. Authors are recommended to adhere to the minimum reporting guidelines hosted by the EQUATOR Network when preparing their manuscript.	Yes	http://www.icmje.org/recommendations/browse/roles-and-responsibilities/defining-the-role-of-authors-and-contributors.html	Recommended	Exact requirements may vary depending on the journal; please refer to the journal’s Instructions for Authors. Checklists are available for a number of study designs, including: Randomised trials (CONSORT) and Study protocols (SPIRIT) Observational studies (STROBE) Systematic reviews and meta-analyses (PRISMA) and protocols (Prisma-P) Diagnostic/prognostic studies (STARD) and (TRIPOD) Case reports…	Not Mentioned		Not Mentioned		Recommended	Exact requirements may vary depending on the journal; please refer to the journal’s Instructions for Authors. Checklists are available for a number of study designs, including: Randomised trials (CONSORT) and Study protocols (SPIRIT) Observational studies (STROBE) Systematic reviews and meta-analyses (PRISMA) and protocols (Prisma-P) Diagnostic/prognostic studies (STARD) and (TRIPOD) Case reports…	Recommended	Exact requirements may vary depending on the journal; please refer to the journal’s Instructions for Authors. Checklists are available for a number of study designs, including: Randomised trials (CONSORT) and Study protocols (SPIRIT) Observational studies (STROBE) Systematic reviews and meta-analyses (PRISMA) and protocols (Prisma-P) Diagnostic/prognostic studies (STARD) and (TRIPOD) Case reports…	Recommended	Exact requirements may vary depending on the journal; please refer to the journal’s Instructions for Authors. Checklists are available for a number of study designs, including: Randomised trials (CONSORT) and Study protocols (SPIRIT) Observational studies (STROBE) Systematic reviews and meta-analyses (PRISMA) and protocols (Prisma-P) Diagnostic/prognostic studies (STARD) and (TRIPOD) Case reports…	Recommended	Exact requirements may vary depending on the journal; please refer to the journal’s Instructions for Authors. Checklists are available for a number of study designs, including: Randomised trials (CONSORT) and Study protocols (SPIRIT) Observational studies (STROBE) Systematic reviews and meta-analyses (PRISMA) and protocols (Prisma-P) Diagnostic/prognostic studies (STARD) and (TRIPOD) Case reports…	Recommended	Exact requirements may vary depending on the journal; please refer to the journal’s Instructions for Authors. Checklists are available for a number of study designs, including: Randomised trials (CONSORT) and Study protocols (SPIRIT) Observational studies (STROBE) Systematic reviews and meta-analyses (PRISMA) and protocols (Prisma-P) Diagnostic/prognostic studies (STARD) and (TRIPOD) Case reports…	Recommended	Exact requirements may vary depending on the journal; please refer to the journal’s Instructions for Authors. Checklists are available for a number of study designs, including: Randomised trials (CONSORT) and Study protocols (SPIRIT) Observational studies (STROBE) Systematic reviews and meta-analyses (PRISMA) and protocols (Prisma-P) Diagnostic/prognostic studies (STARD) and (TRIPOD) Case reports…	Recommended	Exact requirements may vary depending on the journal; please refer to the journal’s Instructions for Authors. Checklists are available for a number of study designs, including: Randomised trials (CONSORT) and Study protocols (SPIRIT) Observational studies (STROBE) Systematic reviews and meta-analyses (PRISMA) and protocols (Prisma-P) Diagnostic/prognostic studies (STARD) and (TRIPOD) Case reports…	Recommended	Exact requirements may vary depending on the journal; please refer to the journal’s Instructions for Authors. Checklists are available for a number of study designs, including: Randomised trials (CONSORT) and Study protocols (SPIRIT) Observational studies (STROBE) Systematic reviews and meta-analyses (PRISMA) and protocols (Prisma-P) Diagnostic/prognostic studies (STARD) and (TRIPOD) Case reports…	Recommended	Exact requirements may vary depending on the journal; please refer to the journal’s Instructions for Authors. Checklists are available for a number of study designs, including: Randomised trials (CONSORT) and Study protocols (SPIRIT) Observational studies (STROBE) Systematic reviews and meta-analyses (PRISMA) and protocols (Prisma-P) Diagnostic/prognostic studies (STARD) and (TRIPOD) Case reports…	Recommended	Exact requirements may vary depending on the journal; please refer to the journal’s Instructions for Authors. Checklists are available for a number of study designs, including: Randomised trials (CONSORT) and Study protocols (SPIRIT) Observational studies (STROBE) Systematic reviews and meta-analyses (PRISMA) and protocols (Prisma-P) Diagnostic/prognostic studies (STARD) and (TRIPOD) Case reports…	Recommended	Exact requirements may vary depending on the journal; please refer to the journal’s Instructions for Authors. Checklists are available for a number of study designs, including: Randomised trials (CONSORT) and Study protocols (SPIRIT) Observational studies (STROBE) Systematic reviews and meta-analyses (PRISMA) and protocols (Prisma-P) Diagnostic/prognostic studies (STARD) and (TRIPOD) Case reports…	Recommended	Exact requirements may vary depending on the journal; please refer to the journal’s Instructions for Authors. Checklists are available for a number of study designs, including: Randomised trials (CONSORT) and Study protocols (SPIRIT) Observational studies (STROBE) Systematic reviews and meta-analyses (PRISMA) and protocols (Prisma-P) Diagnostic/prognostic studies (STARD) and (TRIPOD) Case reports…	Required	Clinicaltrials.gov, World Health Organization (WHO)	The World Health Organization (WHO) definition of a clinical trial is "any research study that prospectively assigns human participants or groups of humans to one or more health-related interventions to evaluate the effects on health outcomes". The WHO defines health interventions as “A health intervention is an act performed for, with or on behalf of a person or population whose purpose is to as…
Mucosal Immunology	9.435	Europe	Yes	Nature Portfolio follows the recommendations from the International Committee of Medical Journal Editors (ICMJE) and the Enhancing the QUAlity and Transparency Of health Research (EQUATOR) Network for registration and reporting clinical studies.	Yes	Nature Portfolio follows the recommendations from the International Committee of Medical Journal Editors (ICMJE) and the Enhancing the QUAlity and Transparency Of health Research (EQUATOR) Network for registration and reporting clinical studies.	Recommended	Authors reporting phase II and phase III randomized controlled trials should refer to the CONSORT Statement for recommendations to facilitate the complete and transparent reporting of trial findings. Reports that do not conform to the CONSORT guidelines may need to be revised before formal review.	Not Mentioned		Not Mentioned		Required	Systematic reviews and meta-analyses must follow the PRISMA guidelines.	Recommended	Studies reporting biomarkers in association with clinical outcomes should follow the STARD guidelines. For biomarker studies in oncology, we request that authors adhere to REMARK guidelines.	Required	Observational studies (cohort, case–control or cross-sectional designs) must be reported according to the STROBE statement.	Not Mentioned		Required	if treatment is provided outside a clinical trial (e.g., as compassionate use, or experimental observational study), authors must provide a statement that the research protocol was approved by IRB and ethics committees and participants gave written informed consent, according to CARE guidelines and in compliance with the Declaration of Helsinki principles	Not Mentioned		Not Mentioned		Not Mentioned		Not Mentioned		Not Mentioned		Not Mentioned		Not Mentioned		Required	Clinicaltrials.gov, World Health Organization (WHO)	All interventional trials must be registered before enrollment of the first participant. Trial registration records must be available in a primary register of the WHO International Clinical Trials Registry Platform (ICTRP), in ClinicalTrials.gov, or in any publicly accessible database that meets the minimum 24-item trial registration dataset.
Nature Immunology	31.003	Europe	Yes	Nature Portfolio follows the recommendations from the International Committee of Medical Journal Editors (ICMJE) and the Enhancing the QUAlity and Transparency Of health Research (EQUATOR) Network for registration and reporting clinical studies.	Yes	Nature Portfolio follows the recommendations from the International Committee of Medical Journal Editors (ICMJE) and the Enhancing the QUAlity and Transparency Of health Research (EQUATOR) Network for registration and reporting clinical studies.																															Required	Clinicaltrials.gov, World Health Organization (WHO)	All interventional trials must be registered before enrollment of the first participant. Trial registration records must be available in a primary register of the WHO International Clinical Trials Registry Platform (ICTRP), in ClinicalTrials.gov, or in any publicly accessible database that meets the minimum 24-item trial registration dataset.
Nature Reviews Immunology	91.767	Europe	Yes	Nature Portfolio follows the recommendations from the International Committee of Medical Journal Editors (ICMJE) and the Enhancing the QUAlity and Transparency Of health Research (EQUATOR) Network for registration and reporting clinical studies.	Yes	Nature Portfolio follows the recommendations from the International Committee of Medical Journal Editors (ICMJE) and the Enhancing the QUAlity and Transparency Of health Research (EQUATOR) Network for registration and reporting clinical studies.																															Required	Clinicaltrials.gov, World Health Organization (WHO)	All interventional trials must be registered before enrollment of the first participant. Trial registration records must be available in a primary register of the WHO International Clinical Trials Registry Platform (ICTRP), in ClinicalTrials.gov, or in any publicly accessible database that meets the minimum 24-item trial registration dataset. The trial number must be clearly indicated in the abst…
Ocular Immunology and Inflammation	3.677	North America	Yes	A comprehensive list of reporting guidelines for medicine and health research can be accessed via the EQUATOR network website, and for biosciences research via the MIBBI Foundry portal.	Yes	Taylor & Francis endorses the recommendations of the International Committee of Medical Journal Editors (ICMJE), which emphasizes that patients and study participants have a right to privacy that should not be infringed without informed consent.	Not Mentioned		Not Mentioned		Not Mentioned		Not Mentioned		Not Mentioned		Not Mentioned		Not Mentioned		Recommended	A clinical case report is a detailed clinical report on an individual patient. As the level of details given in the manuscript can potentially identify the patient, explicit Consent to Publish is required for the publication of the case. Authors must obtain this from the patient (or their guardians if they are not adults or lack capacity to provide informed consent, or next of kin if deceased). T…	Not Mentioned		Not Mentioned		Not Mentioned		Not Mentioned		Not Mentioned		Not Mentioned		Not Mentioned		Required	Clinicaltrials.gov, World Health Organization (WHO), ICMJE, public repository, publicly accessible registry	In addition to the required informed written consent (as stated above), clinical trial protocols must also be registered in a publicly accessible registry prior to participant recruitment. The public registry must be open to all prospective registrants, and managed by a not-for-profit organization. A list of eligible registries can be found at the WHO International Clinical Trials Registry Platfo…
OncoImmunology	8.24	North America	Yes	A comprehensive list of reporting guidelines for medicine and health research can be accessed via the EQUATOR network website, and for biosciences research via the MIBBI Foundry portal.	Yes	Taylor & Francis endorses the recommendations of the International Committee of Medical Journal Editors (ICMJE), which emphasizes that patients and study participants have a right to privacy that should not be infringed without informed consent.	Not Mentioned		Not Mentioned		Not Mentioned		Not Mentioned		Not Mentioned		Not Mentioned		Not Mentioned		Recommended	A clinical case report is a detailed clinical report on an individual patient. As the level of details given in the manuscript can potentially identify the patient, explicit Consent to Publish is required for the publication of the case. Authors must obtain this from the patient (or their guardians if they are not adults or lack capacity to provide informed consent, or next of kin if deceased). T…	Not Mentioned		Not Mentioned		Not Mentioned		Not Mentioned		Not Mentioned		Not Mentioned		Not Mentioned		Required	Clinicaltrials.gov, World Health Organization (WHO), EU Clinical Trials Register	In addition to the required informed written consent (as stated above), clinical trial protocols must also be registered in a publicly accessible registry prior to participant recruitment. The public registry must be open to all prospective registrants, and managed by a not-for-profit organization. A list of eligible registries can be found at the WHO International Clinical Trials Registry Platfo…
Pathogens and Disease	3.801	Europe	Yes	Other types of studies should follow guidelines where available. These include STARD (Standards for the Reporting of Diagnostic accuracy studies), STROBE (Strengthening the reporting of observational studies in epidemiology), PRISMA (Transparent Reporting of Systematic Reviews and Meta-Analyses) and MOOSE (Meta-analyses of observational studies). For further information on good reporting of healt…	Yes	In accordance with the Clinical Trial Registration Statement from the International Committee of Medical Journal Editors (ICMJE) all clinical trials published in the journal must be registered in a public trials registry at or before the onset of participant enrolment. For any clinical trials commencing prior to 2008, retrospective registration will be accepted.	Recommended	Clinical trials should comply with the Consolidated Standards of Reporting Trials Statement (CONSORT). Authors reporting on randomized clinical trials (RCT) should consult the CONSORT checklist when preparing their manuscripts. All RCT data will be evaluated in accordance with the rules and checklist of the CONSORT statement.	Recommended	Other types of studies should follow guidelines where available. These include STARD (Standards for the Reporting of Diagnostic accuracy studies), STROBE (Strengthening the reporting of observational studies in epidemiology), PRISMA (Transparent Reporting of Systematic Reviews and Meta-Analyses) and MOOSE (Meta-analyses of observational studies). For further information on good reporting of healt…	Not Mentioned		Recommended	Other types of studies should follow guidelines where available. These include STARD (Standards for the Reporting of Diagnostic accuracy studies), STROBE (Strengthening the reporting of observational studies in epidemiology), PRISMA (Transparent Reporting of Systematic Reviews and Meta-Analyses) and MOOSE (Meta-analyses of observational studies). For further information on good reporting of healt…	Recommended	Other types of studies should follow guidelines where available. These include STARD (Standards for the Reporting of Diagnostic accuracy studies), STROBE (Strengthening the reporting of observational studies in epidemiology), PRISMA (Transparent Reporting of Systematic Reviews and Meta-Analyses) and MOOSE (Meta-analyses of observational studies). For further information on good reporting of healt…	Recommended	Other types of studies should follow guidelines where available. These include STARD (Standards for the Reporting of Diagnostic accuracy studies), STROBE (Strengthening the reporting of observational studies in epidemiology), PRISMA (Transparent Reporting of Systematic Reviews and Meta-Analyses) and MOOSE (Meta-analyses of observational studies). For further information on good reporting of healt…	Not Mentioned		Not Mentioned		Not Mentioned		Not Mentioned		Not Mentioned		Not Mentioned		Not Mentioned		Not Mentioned		Not Mentioned		Recommended	ICMJE	In accordance with the Clinical Trial Registration Statement from the International Committee of Medical Journal Editors (ICMJE) all clinical trials published in the journal must be registered in a public trials registry at or before the onset of participant enrolment. For any clinical trials commencing prior to 2008, retrospective registration will be accepted. The registry must be accessible to…
Pathogens and Immunity	N/A	Europe	No		Yes	Manuscripts should include all authors listed by full name. Email addresses for each will be required by our submission platform. The email addresses can be provided as part of the manuscript or separately in the body of an email. Follow ICMJE Recommendations for authorship requirements. Include superscript references for each author’s affiliations (Example: Joe A. Smith1, Jane B. Smith2).	Not Mentioned		Not Mentioned		Not Mentioned		Not Mentioned		Not Mentioned		Not Mentioned		Not Mentioned		Not Mentioned		Not Mentioned		Not Mentioned		Not Mentioned		Not Mentioned		Not Mentioned		Not Mentioned		Not Mentioned		Does not mention study registration	No study registration statement
Pediatric Allergy and Immunology	5.653	North America	Yes	Accurate and complete reporting enables readers to fully appraise research, replicate it, and use it. Authors are encouraged to adhere to recognised research reporting standards. The EQUATOR Network collects more than 370 reporting guidelines for many study types, including for:	No		Recommended	Accurate and complete reporting enables readers to fully appraise research, replicate it, and use it. Authors are encouraged to adhere to recognised research reporting standards. The EQUATOR Network collects more than 370 reporting guidelines for many study types, including for: • Randomised trials : CONSORT • Observational studies : STROBE • Systematic reviews : PRISMA • Case reports : CARE • Qu…	Not Mentioned		Not Mentioned		Recommended	Accurate and complete reporting enables readers to fully appraise research, replicate it, and use it. Authors are encouraged to adhere to recognised research reporting standards. The EQUATOR Network collects more than 370 reporting guidelines for many study types, including for: • Randomised trials : CONSORT • Observational studies : STROBE • Systematic reviews : PRISMA • Case reports : CARE • Qu…	Recommended	Accurate and complete reporting enables readers to fully appraise research, replicate it, and use it. Authors are encouraged to adhere to recognised research reporting standards. The EQUATOR Network collects more than 370 reporting guidelines for many study types, including for: • Randomised trials : CONSORT • Observational studies : STROBE • Systematic reviews : PRISMA • Case reports : CARE • Qu…	Recommended	Accurate and complete reporting enables readers to fully appraise research, replicate it, and use it. Authors are encouraged to adhere to recognised research reporting standards. The EQUATOR Network collects more than 370 reporting guidelines for many study types, including for: • Randomised trials : CONSORT • Observational studies : STROBE • Systematic reviews : PRISMA • Case reports : CARE • Qu…	Recommended	Accurate and complete reporting enables readers to fully appraise research, replicate it, and use it. Authors are encouraged to adhere to recognised research reporting standards. The EQUATOR Network collects more than 370 reporting guidelines for many study types, including for: • Randomised trials : CONSORT • Observational studies : STROBE • Systematic reviews : PRISMA • Case reports : CARE • Qu…	Recommended	Accurate and complete reporting enables readers to fully appraise research, replicate it, and use it. Authors are encouraged to adhere to recognised research reporting standards. The EQUATOR Network collects more than 370 reporting guidelines for many study types, including for: • Randomised trials : CONSORT • Observational studies : STROBE • Systematic reviews : PRISMA • Case reports : CARE • Qu…	Recommended	Accurate and complete reporting enables readers to fully appraise research, replicate it, and use it. Authors are encouraged to adhere to recognised research reporting standards. The EQUATOR Network collects more than 370 reporting guidelines for many study types, including for: • Randomised trials : CONSORT • Observational studies : STROBE • Systematic reviews : PRISMA • Case reports : CARE • Qu…	Recommended	Accurate and complete reporting enables readers to fully appraise research, replicate it, and use it. Authors are encouraged to adhere to recognised research reporting standards. The EQUATOR Network collects more than 370 reporting guidelines for many study types, including for: • Randomised trials : CONSORT • Observational studies : STROBE • Systematic reviews : PRISMA • Case reports : CARE • Qu…	Recommended	Accurate and complete reporting enables readers to fully appraise research, replicate it, and use it. Authors are encouraged to adhere to recognised research reporting standards. The EQUATOR Network collects more than 370 reporting guidelines for many study types, including for: • Randomised trials : CONSORT • Observational studies : STROBE • Systematic reviews : PRISMA • Case reports : CARE • Qu…			Not Mentioned		Not Mentioned				Required	publicly accessible database	The journal requires that clinical trials are prospectively registered in a publicly accessible database and clinical trial registration numbers should be included in all papers that report their results. Authors are asked to include the name of the trial register and the clinical trial registration number at the end of the abstract. If the trial is not registered, or was registered retrospective…
Rheumatology International	3.247	Europe	Yes	Springer Nature advocates complete and transparent reporting of biomedical and biological research and research with biological applications. Authors are recommended to adhere to the minimum reporting guidelines hosted by the EQUATOR Network when preparing their manuscript.	Yes	http://www.icmje.org/recommendations/browse/roles-and-responsibilities/defining-the-role-of-authors-and-contributors.html	Recommended	Exact requirements may vary depending on the journal; please refer to the journal’s Instructions for Authors. Checklists are available for a number of study designs, including: Randomised trials (CONSORT) and Study protocols (SPIRIT) Observational studies (STROBE) Systematic reviews and meta-analyses (PRISMA) and protocols (Prisma-P) Diagnostic/prognostic studies (STARD) and (TRIPOD) Case reports…	Not Mentioned		Not Mentioned		Recommended	Exact requirements may vary depending on the journal; please refer to the journal’s Instructions for Authors. Checklists are available for a number of study designs, including: Randomised trials (CONSORT) and Study protocols (SPIRIT) Observational studies (STROBE) Systematic reviews and meta-analyses (PRISMA) and protocols (Prisma-P) Diagnostic/prognostic studies (STARD) and (TRIPOD) Case reports…	Recommended	Exact requirements may vary depending on the journal; please refer to the journal’s Instructions for Authors. Checklists are available for a number of study designs, including: Randomised trials (CONSORT) and Study protocols (SPIRIT) Observational studies (STROBE) Systematic reviews and meta-analyses (PRISMA) and protocols (Prisma-P) Diagnostic/prognostic studies (STARD) and (TRIPOD) Case reports…	Recommended	Exact requirements may vary depending on the journal; please refer to the journal’s Instructions for Authors. Checklists are available for a number of study designs, including: Randomised trials (CONSORT) and Study protocols (SPIRIT) Observational studies (STROBE) Systematic reviews and meta-analyses (PRISMA) and protocols (Prisma-P) Diagnostic/prognostic studies (STARD) and (TRIPOD) Case reports…	Recommended	Exact requirements may vary depending on the journal; please refer to the journal’s Instructions for Authors. Checklists are available for a number of study designs, including: Randomised trials (CONSORT) and Study protocols (SPIRIT) Observational studies (STROBE) Systematic reviews and meta-analyses (PRISMA) and protocols (Prisma-P) Diagnostic/prognostic studies (STARD) and (TRIPOD) Case reports…	Recommended	Exact requirements may vary depending on the journal; please refer to the journal’s Instructions for Authors. Checklists are available for a number of study designs, including: Randomised trials (CONSORT) and Study protocols (SPIRIT) Observational studies (STROBE) Systematic reviews and meta-analyses (PRISMA) and protocols (Prisma-P) Diagnostic/prognostic studies (STARD) and (TRIPOD) Case reports…	Recommended	Exact requirements may vary depending on the journal; please refer to the journal’s Instructions for Authors. Checklists are available for a number of study designs, including: Randomised trials (CONSORT) and Study protocols (SPIRIT) Observational studies (STROBE) Systematic reviews and meta-analyses (PRISMA) and protocols (Prisma-P) Diagnostic/prognostic studies (STARD) and (TRIPOD) Case reports…	Recommended	Exact requirements may vary depending on the journal; please refer to the journal’s Instructions for Authors. Checklists are available for a number of study designs, including: Randomised trials (CONSORT) and Study protocols (SPIRIT) Observational studies (STROBE) Systematic reviews and meta-analyses (PRISMA) and protocols (Prisma-P) Diagnostic/prognostic studies (STARD) and (TRIPOD) Case reports…	Recommended	Exact requirements may vary depending on the journal; please refer to the journal’s Instructions for Authors. Checklists are available for a number of study designs, including: Randomised trials (CONSORT) and Study protocols (SPIRIT) Observational studies (STROBE) Systematic reviews and meta-analyses (PRISMA) and protocols (Prisma-P) Diagnostic/prognostic studies (STARD) and (TRIPOD) Case reports…	Recommended	Exact requirements may vary depending on the journal; please refer to the journal’s Instructions for Authors. Checklists are available for a number of study designs, including: Randomised trials (CONSORT) and Study protocols (SPIRIT) Observational studies (STROBE) Systematic reviews and meta-analyses (PRISMA) and protocols (Prisma-P) Diagnostic/prognostic studies (STARD) and (TRIPOD) Case reports…	Recommended	Exact requirements may vary depending on the journal; please refer to the journal’s Instructions for Authors. Checklists are available for a number of study designs, including: Randomised trials (CONSORT) and Study protocols (SPIRIT) Observational studies (STROBE) Systematic reviews and meta-analyses (PRISMA) and protocols (Prisma-P) Diagnostic/prognostic studies (STARD) and (TRIPOD) Case reports…	Recommended	Exact requirements may vary depending on the journal; please refer to the journal’s Instructions for Authors. Checklists are available for a number of study designs, including: Randomised trials (CONSORT) and Study protocols (SPIRIT) Observational studies (STROBE) Systematic reviews and meta-analyses (PRISMA) and protocols (Prisma-P) Diagnostic/prognostic studies (STARD) and (TRIPOD) Case reports…	Recommended	Exact requirements may vary depending on the journal; please refer to the journal’s Instructions for Authors. Checklists are available for a number of study designs, including: Randomised trials (CONSORT) and Study protocols (SPIRIT) Observational studies (STROBE) Systematic reviews and meta-analyses (PRISMA) and protocols (Prisma-P) Diagnostic/prognostic studies (STARD) and (TRIPOD) Case reports…	Required	Clinicaltrials.gov, World Health Organization (WHO)	The World Health Organization (WHO) definition of a clinical trial is "any research study that prospectively assigns human participants or groups of humans to one or more health-related interventions to evaluate the effects on health outcomes". The WHO defines health interventions as “A health intervention is an act performed for, with or on behalf of a person or population whose purpose is to as…
RMD Open	5.266	Europe	Yes	The EQUATOR network (Enhancing the QUAlity and Transparency Of health Research) is an international initiative that seeks to improve the reliability and value of published health research literature. Reporting guidelines promote clear reporting of methods and results to allow critical appraisal of the manuscript.	Yes	RMD Open adheres to the highest standards concerning its editorial policies on publication ethics and scientific misconduct. consent and peer review criteria. The journal follows guidance produced by bodies that include the Committee on Publication Ethics (COPE), the World Association of Medical Editors (WAME), the Council of Science Editors and the International Committee of Medical Journal Edit…	Recommended	All available guidelines can be found on the Equator Network website, below is the list of most often used but others may apply: Randomised controlled trials (RCTs): CONSORT guidelines, flowchart and structured abstract checklist Systematic reviews and meta-analyses: PRISMA guidelines, flowchart and structured abstract checklist Observational studies in epidemiology: STROBE guidelines (also refer…	Recommended	All available guidelines can be found on the Equator Network website, below is the list of most often used but others may apply: Randomised controlled trials (RCTs): CONSORT guidelines, flowchart and structured abstract checklist Systematic reviews and meta-analyses: PRISMA guidelines, flowchart and structured abstract checklist Observational studies in epidemiology: STROBE guidelines (also refer…	Not Mentioned		Recommended	All available guidelines can be found on the Equator Network website, below is the list of most often used but others may apply: Randomised controlled trials (RCTs): CONSORT guidelines, flowchart and structured abstract checklist Systematic reviews and meta-analyses: PRISMA guidelines, flowchart and structured abstract checklist Observational studies in epidemiology: STROBE guidelines (also refer…	Recommended	All available guidelines can be found on the Equator Network website, below is the list of most often used but others may apply: Randomised controlled trials (RCTs): CONSORT guidelines, flowchart and structured abstract checklist Systematic reviews and meta-analyses: PRISMA guidelines, flowchart and structured abstract checklist Observational studies in epidemiology: STROBE guidelines (also refer…	Recommended	All available guidelines can be found on the Equator Network website, below is the list of most often used but others may apply: Randomised controlled trials (RCTs): CONSORT guidelines, flowchart and structured abstract checklist Systematic reviews and meta-analyses: PRISMA guidelines, flowchart and structured abstract checklist Observational studies in epidemiology: STROBE guidelines (also refer…	Recommended	All available guidelines can be found on the Equator Network website, below is the list of most often used but others may apply: Randomised controlled trials (RCTs): CONSORT guidelines, flowchart and structured abstract checklist Systematic reviews and meta-analyses: PRISMA guidelines, flowchart and structured abstract checklist Observational studies in epidemiology: STROBE guidelines (also refer…	Recommended	All available guidelines can be found on the Equator Network website, below is the list of most often used but others may apply: Randomised controlled trials (RCTs): CONSORT guidelines, flowchart and structured abstract checklist Systematic reviews and meta-analyses: PRISMA guidelines, flowchart and structured abstract checklist Observational studies in epidemiology: STROBE guidelines (also refer…	Recommended	All available guidelines can be found on the Equator Network website, below is the list of most often used but others may apply: Randomised controlled trials (RCTs): CONSORT guidelines, flowchart and structured abstract checklist Systematic reviews and meta-analyses: PRISMA guidelines, flowchart and structured abstract checklist Observational studies in epidemiology: STROBE guidelines (also refer…	Not Mentioned		Recommended	All available guidelines can be found on the Equator Network website, below is the list of most often used but others may apply: Randomised controlled trials (RCTs): CONSORT guidelines, flowchart and structured abstract checklist Systematic reviews and meta-analyses: PRISMA guidelines, flowchart and structured abstract checklist Observational studies in epidemiology: STROBE guidelines (also refer…	Not Mentioned		Not Mentioned		Recommended	All available guidelines can be found on the Equator Network website, below is the list of most often used but others may apply: Randomised controlled trials (RCTs): CONSORT guidelines, flowchart and structured abstract checklist Systematic reviews and meta-analyses: PRISMA guidelines, flowchart and structured abstract checklist Observational studies in epidemiology: STROBE guidelines (also refer…	Recommended	All available guidelines can be found on the Equator Network website, below is the list of most often used but others may apply: Randomised controlled trials (RCTs): CONSORT guidelines, flowchart and structured abstract checklist Systematic reviews and meta-analyses: PRISMA guidelines, flowchart and structured abstract checklist Observational studies in epidemiology: STROBE guidelines (also refer…	Required	World Health Organization (WHO), ICMJE	Thorough and transparent reporting of clinical trials is particularly important. Their results underpin many clinical policies and funding decisions about treatments, and it is vital that their findings are robust and reliable. To ensure that all trial registries include the same kind of information the World Health Organisation has developed a minimum dataset and a web portal that provides links…
Science immunology	25.295	North America	Yes	Authors are encouraged to follow published standard reporting guidelines for the study discipline. Many of these can be found at the EQUATOR website	Yes	Clinical trials should generally be registered in accordance with the criteria outlined by the International Committee of Medical Journal Editors (http://www.icmje.org/), including the June 2007 update. Authors should provide the trial registration number in the Acknowledgements section and provide a link to the trial registration, to be cited as a reference.	Recommended	A CONSORT Statement. CONSORT includes recommendations, a checklist of items that should be included in a comprehensive report, and a participant flow diagram. The recommended checklist should be completed and provided at the time of manuscript submission. The recommended trial flow diagram may be presented as a figure (usually Fig. 1). Reports of randomized controlled trials that do not conform t…	Recommended	Authors are encouraged to follow published standard reporting guidelines for the study discipline. Many of these can be found at the EQUATOR website Type of Study Guidelines Animal studies ARRIVE Prognostic marker studies REMARK Diagnostic markers STARD Meta-analysis of observational studies in medicine MOOSE Stroup et al. JAMA. 2000;283:2008-2012 Systematic reviews and meta-analysis of health ca…	Not Mentioned		Recommended	Type of Study Guidelines Animal studies ARRIVE Prognostic marker studies REMARK Diagnostic markers STARD Meta-analysis of observational studies in medicine MOOSE Stroup et al. JAMA. 2000;283:2008-2012 Systematic reviews and meta-analysis of health care interventions PRISMA Cohort and case-control studies STROBE Genetic association studies STROBE Extension STREGA Tumor marker studies Simon RM, Pai…	Recommended	Type of Study Guidelines Animal studies ARRIVE Prognostic marker studies REMARK Diagnostic markers STARD Meta-analysis of observational studies in medicine MOOSE Stroup et al. JAMA. 2000;283:2008-2012 Systematic reviews and meta-analysis of health care interventions PRISMA Cohort and case-control studies STROBE Genetic association studies STROBE Extension STREGA Tumor marker studies Simon RM, Pai…	Recommended	Type of Study Guidelines Animal studies ARRIVE Prognostic marker studies REMARK Diagnostic markers STARD Meta-analysis of observational studies in medicine MOOSE Stroup et al. JAMA. 2000;283:2008-2012 Systematic reviews and meta-analysis of health care interventions PRISMA Cohort and case-control studies STROBE Genetic association studies STROBE Extension STREGA Tumor marker studies Simon RM, Pai…	Recommended	Type of Study Guidelines Animal studies ARRIVE Prognostic marker studies REMARK Diagnostic markers STARD Meta-analysis of observational studies in medicine MOOSE Stroup et al. JAMA. 2000;283:2008-2012 Systematic reviews and meta-analysis of health care interventions PRISMA Cohort and case-control studies STROBE Genetic association studies STROBE Extension STREGA Tumor marker studies Simon RM, Pai…	Not Mentioned		Not Mentioned		Not Mentioned		Not Mentioned		Not Mentioned		Not Mentioned		Not Mentioned		Not Mentioned		Recommended	Clinicaltrials.gov	If the study that is submitted to a Science Journal for publication was preregistered, such as at the Center for Open Science’s Open Science Framework or ClinicalTrials.gov, authors should provide a link to the registration of the study upon submission of the paper to a Science Journal.
Seminars in Immunology	12.922	Europe	No		Yes	Individual journals may have particular definitions of authorship (e.g. medical journals may follow the ICMJE definition of authorship [1 ], and authors should ensure that they comply with the policies of the relevant journal.	Required	For relevant journals, authors are expected to conform to industry best standards in in clinical trial registration and presentation, for example the CONSORT guidelines, as further set out in the policies of the relevant journal [1 , 2 ].	Not Mentioned		Not Mentioned		Not Mentioned		Not Mentioned		Not Mentioned		Recommended	All animal experiments should comply with the ARRIVE guidelines and should be carried out in accordance with the U.K. Animals (Scientific Procedures) Act, 1986 and associated guidelines, EU Directive 2010/63/EU for animal experiments, or the National Research Council's Guide for the Care and Use of Laboratory Animals and the authors should clearly indicate in the manuscript that such guidelines h…	Not Mentioned		Not Mentioned		Not Mentioned		Not Mentioned		Not Mentioned		Not Mentioned		Not Mentioned		Not Mentioned		Required	ISMJE	All randomised controlled trials submitted to Drug Resistance Updates whose primary purpose is to affect clinical practice (phase 3 trials) must be registered in accordance with the principles outlined by the International Committee of Medical Journal Editors (ICMJE; http://www.icmje.org/).
Seminars in Immunopathology	14.327	Europe	Yes	Springer Nature advocates complete and transparent reporting of biomedical and biological research and research with biological applications. Authors are recommended to adhere to the minimum reporting guidelines hosted by the EQUATOR Network when preparing their manuscript. Exact requirements may vary depending on the journal; please refer to the journal’s Instructions for Authors. Checklists are…	Yes	In absence of specific guidelines it is recommended to adhere to the following guidelines: ICMJE, Defining the Role of Authors and Contributors,	Recommended	Springer Nature advocates complete and transparent reporting of biomedical and biological research and research with biological applications. Authors are recommended to adhere to the minimum reporting guidelines hosted by the EQUATOR Network when preparing their manuscript. Exact requirements may vary depending on the journal; please refer to the journal’s Instructions for Authors. Checklists are…	Not Mentioned		Not Mentioned		Recommended	Springer Nature advocates complete and transparent reporting of biomedical and biological research and research with biological applications. Authors are recommended to adhere to the minimum reporting guidelines hosted by the EQUATOR Network when preparing their manuscript. Exact requirements may vary depending on the journal; please refer to the journal’s Instructions for Authors. Checklists are…	Recommended	Springer Nature advocates complete and transparent reporting of biomedical and biological research and research with biological applications. Authors are recommended to adhere to the minimum reporting guidelines hosted by the EQUATOR Network when preparing their manuscript. Exact requirements may vary depending on the journal; please refer to the journal’s Instructions for Authors. Checklists are…	Recommended	Springer Nature advocates complete and transparent reporting of biomedical and biological research and research with biological applications. Authors are recommended to adhere to the minimum reporting guidelines hosted by the EQUATOR Network when preparing their manuscript. Exact requirements may vary depending on the journal; please refer to the journal’s Instructions for Authors. Checklists are…	Recommended	Springer Nature advocates complete and transparent reporting of biomedical and biological research and research with biological applications. Authors are recommended to adhere to the minimum reporting guidelines hosted by the EQUATOR Network when preparing their manuscript. Exact requirements may vary depending on the journal; please refer to the journal’s Instructions for Authors. Checklists are…	Recommended	Springer Nature advocates complete and transparent reporting of biomedical and biological research and research with biological applications. Authors are recommended to adhere to the minimum reporting guidelines hosted by the EQUATOR Network when preparing their manuscript. Exact requirements may vary depending on the journal; please refer to the journal’s Instructions for Authors. Checklists are…	Recommended	Springer Nature advocates complete and transparent reporting of biomedical and biological research and research with biological applications. Authors are recommended to adhere to the minimum reporting guidelines hosted by the EQUATOR Network when preparing their manuscript. Exact requirements may vary depending on the journal; please refer to the journal’s Instructions for Authors. Checklists are…	Recommended	Springer Nature advocates complete and transparent reporting of biomedical and biological research and research with biological applications. Authors are recommended to adhere to the minimum reporting guidelines hosted by the EQUATOR Network when preparing their manuscript. Exact requirements may vary depending on the journal; please refer to the journal’s Instructions for Authors. Checklists are…	Recommended	Springer Nature advocates complete and transparent reporting of biomedical and biological research and research with biological applications. Authors are recommended to adhere to the minimum reporting guidelines hosted by the EQUATOR Network when preparing their manuscript. Exact requirements may vary depending on the journal; please refer to the journal’s Instructions for Authors. Checklists are…	Recommended	Springer Nature advocates complete and transparent reporting of biomedical and biological research and research with biological applications. Authors are recommended to adhere to the minimum reporting guidelines hosted by the EQUATOR Network when preparing their manuscript. Exact requirements may vary depending on the journal; please refer to the journal’s Instructions for Authors. Checklists are…	Recommended	Springer Nature advocates complete and transparent reporting of biomedical and biological research and research with biological applications. Authors are recommended to adhere to the minimum reporting guidelines hosted by the EQUATOR Network when preparing their manuscript. Exact requirements may vary depending on the journal; please refer to the journal’s Instructions for Authors. Checklists are…	Recommended	Springer Nature advocates complete and transparent reporting of biomedical and biological research and research with biological applications. Authors are recommended to adhere to the minimum reporting guidelines hosted by the EQUATOR Network when preparing their manuscript. Exact requirements may vary depending on the journal; please refer to the journal’s Instructions for Authors. Checklists are…	Recommended	Springer Nature advocates complete and transparent reporting of biomedical and biological research and research with biological applications. Authors are recommended to adhere to the minimum reporting guidelines hosted by the EQUATOR Network when preparing their manuscript. Exact requirements may vary depending on the journal; please refer to the journal’s Instructions for Authors. Checklists are…	Required	Clinicaltrials.gov, World Health Organization (WHO)	To ensure the integrity of the reporting of patient-centered trials, authors must register prospective clinical trials (phase II to IV trials) in suitable publicly available repositories. For example www.clinicaltrials.gov or any of the primary registries that participate in the WHO International Clinical Trials Registry Platform.
The Lancet Rheumatology	35.542	Europe	Yes	To find reporting guidelines see: http://www.equatornetwork.org	Yes	The Lancet is a signatory journal to the Recommendations for the Conduct, Reporting, Editing, and Publication of Scholarly Work in Medical Journals, issued by the International Committee of Medical Journal Editors (ICMJE Recommendations), and to the Committee on Publication Ethics (COPE) code of conduct for editors.	Required	Reports of trials must conform to CONSORT 2010 guidelines and should be submitted with their protocols	Not Mentioned		Not Mentioned		Required	Systematic reviews and meta-analyses must be reported according to PRISMA guidelines. https://marlin-prod.literatumonline.com/pb-assets/Lancet/authors/tlrheum-info-for-authors.pdf	Required	Studies of diagnostic accuracy must be reported according to STARD guidelines	Required	Observational studies (cohort, case-control, or cross-sectional designs) must be reported according to the STROBE statement, and should be submitted with their protocols	Not Mentioned		Not Mentioned		Not Mentioned		Not Mentioned		Not Mentioned		Not Mentioned		Not Mentioned		Not Mentioned		Not Mentioned		Recommended	Clinicaltrials.gov, World Health Organization (WHO)	We encourage the registration of all interventional trials, whether early or late phase, in a primary register that participates in WHO’s International Clinical Trial Registry Platform (see Lancet 2007; 369: 1909–11) or in ClinicalTrials.gov, in accord with ICMJE recommendations.
Therapeutic Advances in Vaccines and Immunotherapy	N/A	Europe	Yes	The relevant EQUATOR Network reporting guidelines must be followed depending on the type of study. In addition, alongside your manuscript, you should upload the relevant checklist for your specific study type. The EQUATOR wizard can help you find the right reporting checklist and appropriate guideline for your type of study.	Yes	This Journal recommends that authors follow the Recommendations for the Conduct, Reporting, Editing, and Publication of Scholarly Work in Medical Journals formulated by the International Committee of Medical Journal Editors (ICMJE).	Required	All randomized controlled trials must be reported according to the CONSORT guidelines. A completed CONSORT flow chart must be submitted as a cited figure and the completed CONSORT checklist should be uploaded with your submission as a supplementary file Systematic reviews and meta-analyses must be reported according to PRISMA guidelines. The PRISMA flow chart should be included as a cited figure …	Required	All randomized controlled trials must be reported according to the CONSORT guidelines. A completed CONSORT flow chart must be submitted as a cited figure and the completed CONSORT checklist should be uploaded with your submission as a supplementary file Systematic reviews and meta-analyses must be reported according to PRISMA guidelines. The PRISMA flow chart should be included as a cited figure …	Not Mentioned		Required	All randomized controlled trials must be reported according to the CONSORT guidelines. A completed CONSORT flow chart must be submitted as a cited figure and the completed CONSORT checklist should be uploaded with your submission as a supplementary file Systematic reviews and meta-analyses must be reported according to PRISMA guidelines. The PRISMA flow chart should be included as a cited figure …	Required	All randomized controlled trials must be reported according to the CONSORT guidelines. A completed CONSORT flow chart must be submitted as a cited figure and the completed CONSORT checklist should be uploaded with your submission as a supplementary file Systematic reviews and meta-analyses must be reported according to PRISMA guidelines. The PRISMA flow chart should be included as a cited figure …	Required	All randomized controlled trials must be reported according to the CONSORT guidelines. A completed CONSORT flow chart must be submitted as a cited figure and the completed CONSORT checklist should be uploaded with your submission as a supplementary file Systematic reviews and meta-analyses must be reported according to PRISMA guidelines. The PRISMA flow chart should be included as a cited figure …	Not Mentioned		Recommended	Reporting guidelines: CARE (please check section 4.3 for further details)	Required	All randomized controlled trials must be reported according to the CONSORT guidelines. A completed CONSORT flow chart must be submitted as a cited figure and the completed CONSORT checklist should be uploaded with your submission as a supplementary file Systematic reviews and meta-analyses must be reported according to PRISMA guidelines. The PRISMA flow chart should be included as a cited figure …	Not Mentioned		Not Mentioned		Required	All randomized controlled trials must be reported according to the CONSORT guidelines. A completed CONSORT flow chart must be submitted as a cited figure and the completed CONSORT checklist should be uploaded with your submission as a supplementary file Systematic reviews and meta-analyses must be reported according to PRISMA guidelines. The PRISMA flow chart should be included as a cited figure …	Not Mentioned		Not Mentioned		Required	All randomized controlled trials must be reported according to the CONSORT guidelines. A completed CONSORT flow chart must be submitted as a cited figure and the completed CONSORT checklist should be uploaded with your submission as a supplementary file Systematic reviews and meta-analyses must be reported according to PRISMA guidelines. The PRISMA flow chart should be included as a cited figure …	Required	World Health Organization (WHO), icmje	Therapeutic Advances in Vaccines and Immunotherapy conforms to the ICMJE requirement that clinical trials are registered in a WHO-approved public trials registry at or before the time of first patient enrolment as a condition of consideration for publication. The trial registry name and URL, and registration number must be included at the end of the abstract.
Transfusion Medicine and Hemotherapy	3.617	Europe	Yes	Research Articles report on primary research. They must describe significant and original observations. Consideration for publication is based on the article’s originality, novelty, and scientific soundness, and the appropriateness of its analysis. Research Articles are reports of original work. Authors are asked to follow the EQUATOR Network for Research Articles.	Yes	The presentation of manuscripts should follow the Uniform Requirements for Manuscripts Submitted to Biomedical Journals from the International Committee of Medical Journal Editors (ICMJE).	Required	Clinical Trials: In accordance with the ICMJE recommendations, all clinical trials should be registered in a publicly available registry approved by the WHO or ICMJE (see the list here) and the clinical trial number must be clearly stated in the manuscript. Manuscripts reporting clinical trials must adhere to the relevant reporting guidelines for their study design, such as CONSORT for randomized…	Not Mentioned		Not Mentioned		Recommended	Systematic Reviews are literature reviews focused on a research question that synthesizes all high-quality research evidence relevant to that question. Systematic Reviews should be presented in the Introduction, Methods, Results, Discussion format. The subject must be clearly defined. The objective of a Systematic Review should be to arrive at an evidence-based conclusion. The Methods section sho…	Not Mentioned		Not Mentioned		Required	Studies involving animals: Experimental research on vertebrates or any regulated invertebrates must have been approved by the authors' Institutional Animal Care and Use Committee (IACUC) or equivalent ethics committee and must follow internationally recognized guidelines such as the ARRIVE guidelines. In the manuscript, authors should specify the name of the ethics committee or other relevant aut…	Recommended	We strongly encourage authors to comply with the CARE guidelines.	Not Mentioned		Not Mentioned		Not Mentioned		Not Mentioned		Not Mentioned		Not Mentioned		Recommended	The Methods section should give a clear indication of the literature search strategy, data extraction procedure, grading of evidence, and kind of analysis used. We strongly encourage authors to comply with the Preferred Reporting Items for Systematic Reviews and Meta-Analyses (PRISMA) guidelines.	Recommended	World Health Organization (WHO), ICMJE	Clinical Trials: In accordance with the ICMJE recommendations, all clinical trials should be registered in a publicly available registry approved by the WHO or ICMJE (see the list here) and the clinical trial number must be clearly stated in the manuscript.
Transplantation and Cellular Therapy	N/A	North America	No		Yes	Authors should refer to the Committee on Publication Ethics (COPE) and the International Committee of Medical Journal Editors for full information. Authors are also encouraged to visit Elsevier's Ethical Guidelines for Journal Publication.	Not Mentioned		Not Mentioned		Not Mentioned		Not Mentioned		Not Mentioned		Not Mentioned		Not Mentioned		Not Mentioned		Not Mentioned		Not Mentioned		Not Mentioned		Not Mentioned		Not Mentioned		Not Mentioned		Not Mentioned		Does not mention study registration	No study registration statement
Trends in Immunology	21.099	Europe	No		No		Not Mentioned		Not Mentioned		Not Mentioned		Not Mentioned		Not Mentioned		Not Mentioned		Not Mentioned		Not Mentioned		Not Mentioned		Not Mentioned		Not Mentioned		Not Mentioned		Not Mentioned		Not Mentioned		Not Mentioned		Required	Clinicaltrials.gov, World Health Organization (WHO)	Please indicate where the trial is registered; e.g. WHO’s International Clinical Trial Registry Platform or in ClinicalTrials.gov, etc. Please add the identifier number in parentheses and add a superscript roman numeral e.g. “(NCTxxxxxxx, or ISRCTNxxxxxxxx, or other)I.” Subsequently, the ‘Resources’ section (between ‘Acknowledgments’ and ‘References’ sections) should contain a list of the roman n…
World Allergy Organization Journal	5.557	Europe	No		Yes	World Allergy Organization Journal follows the recommendations and requirements of authorship as described by the ICMJE: http://www.icmje.org/recommendations/browse/roles-and-responsibilities/defining-the-role-of-authors-and-contributors.	Recommended	Reports of randomized controlled trials should include the CONSORT flow diagram (Ann Intern Med. 2001;134:657-662).			Not Mentioned		Not Mentioned		Not Mentioned		Not Mentioned								Not Mentioned		Not Mentioned		Not Mentioned		Not Mentioned		Not Mentioned		Not Mentioned		Required	World Health Organization (WHO), ICMJE	World Allergy Organization Journal requires registration for all clinical trials submitted for publication, before starting patient enrollment. Clinical trials will need to be registered in 1 of the 5 registries accepted by the ICMJE or in any of the primary registries that participate in the WHO International Clinical Trial Registry Platform. For additional information, please see: http://www.ic…
